# Supplementary material for: Proteomic interrogation of the meninges reveals the molecular identities of structural components and regional distinctions along the CNS axis
Source: Fluids Barriers CNS. 2023 Oct 19;20:74. doi: 10.1186/s12987-023-00473-w (PMC10588166; doi:10.1186/s12987-023-00473-w)
Supplement: Supplementary file 2 — Additional file 2: Table. S3. Total proteins detected in brain and spinal meninges. Proteomic analysis was performed on 6 samples each of naïve Biozzi mouse brain and spinal. [file 12987_2023_473_MOESM2_ESM.xlsx]

## Sheet: FormattedList
	Additioanl file 2: Table S3. Total proteins detected in brain and spinal meninges. Proteomic analysis was performed on 6 samples each of naïve Biozzi mouse brain and spinal cord meninges.Proteins are listed alphabetically by Gene Name. "Average API" indicates the averaged Average Precursor Intensity (API) across the 6 replicates in B (brain) and SC (spinal cord). "UniprotAN" indicates the Accessi…
	Protein Name	UniprotAN	Gene Name	# Rep. B	Avg API B	# Rep. SC	Avg API SC
	Queuosine salvage protein	G3X8U3	2210016F16Rik	4	6229900	2	4873900
	Acetoacetyl-CoA synthetase	Q9D2R0	Aacs	2	7202550	4	9670575
	AP2-associated protein kinase 1	Q3UHJ0	Aak1	6	10281850	2	6782700
	AP2-associated protein kinase 1 (Fragment)	A0A571BEI2	Aak1	4	10484950	0	#DIV/0!
	Mth938 domain-containing protein	D3YZD8	Aamdc	2	10359600	5	9245480
	Alanine--tRNA ligase, cytoplasmic	Q8BGQ7	Aars1	6	12475850	5	12186220
	4-aminobutyrate aminotransferase, mitochondrial	P61922	Abat	6	4.1213e+07	6	1.41825e+07
	ATP-binding cassette sub-family A member 8-B	Q8K440	Abca8b	0	#DIV/0!	4	5062200
	Cluster of ATP-binding cassette sub-family A member 9	Q8K449	Abca9	5	10562800	4	8014125
	ATP-binding cassette sub-family A member 9	Q8K449	Abca9	5	10562800	4	8497850
	Cluster of ATP-dependent translocase ABCB1	P21447	Abcb1a	6	18036350	6	20630000
	ATP-dependent translocase ABCB1	P21447	Abcb1a	6	1.71187e+07	6	20630000
	Mitochondrial potassium channel ATP-binding subunit	Q9CXJ4	Abcb8	5	15912220	2	6577500
	ATP-binding cassette, sub-family C (CFTR/MRP), member 4	E9Q236	Abcc4	5	10627940	0	#DIV/0!
	ATP-binding cassette sub-family D member 3	P55096	Abcd3	5	11948080	4	11044200
	ATP-binding cassette sub-family E member 1	P61222	Abce1	5	10940180	4	8287025
	ATP-binding cassette sub-family G member 2	A0A0R4J0B6	Abcg2	5	18042800	4	10483750
	Mycophenolic acid acyl-glucuronide esterase, mitochondrial	Q6PE15	Abhd10	5	10706420	3	7458700
	Lysophosphatidylserine lipase ABHD12	Q99LR1	Abhd12	5	14207000	4	20089975
	Protein ABHD14B	E9QN99	Abhd14b	6	4.04101e+07	5	17253820
	Phosphatidylserine lipase ABHD16A	Q9Z1Q2	Abhd16a	4	11107700	3	11416800
	Monoacylglycerol lipase ABHD6	Q8R2Y0	Abhd6	4	12789625	1	3593200
	Cluster of Abl interactor 1	B7ZCU0	Abi1	4	10875775	2	6422250
	Abl interactor 1	B7ZCU0	Abi1	4	10847275	2	6422250
	ABI gene family, member 3 (NESH)-binding protein	A0A338P6S8	Abi3bp	0	#DIV/0!	4	15223450
	Actin-binding LIM protein 1	E9Q9C0	Ablim1	4	10772400	2	13380950
	Active breakpoint cluster region-related protein	A0A571BG95	Abr	5	10309080	1	10664000
	Costars family protein ABRACL	E9QMV2	Abracl	5	9967160	3	1.18598e+07
	Cluster of 3-ketoacyl-CoA thiolase A, peroxisomal	Q921H8	Acaa1a	6	16362700	4	13659675
	3-ketoacyl-CoA thiolase A, peroxisomal	Q921H8	Acaa1a	6	1.5287e+07	4	13659675
	3-ketoacyl-CoA thiolase, mitochondrial	Q8BWT1	Acaa2	6	57751400	6	50473750
	Cluster of Acetyl-CoA carboxylase 1	Q5SWU9	Acaca	3	9.77893e+06	4	8394800
	Acetyl-CoA carboxylase 1	Q5SWU9	Acaca	3	9.77893e+06	4	8805300
	Acyl-CoA dehydrogenase family member 10	Q8K370	Acad10	5	11981020	3	6.37213e+06
	Isobutyryl-CoA dehydrogenase, mitochondrial	A0A0R4J0P1	Acad8	6	2.78426e+07	4	14394250
	Complex I assembly factor ACAD9, mitochondrial	Q8JZN5	Acad9	6	18399300	5	17056020
	Long-chain specific acyl-CoA dehydrogenase, mitochondrial	P51174	Acadl	6	4.12334e+07	6	4.27717e+07
	Medium-chain specific acyl-CoA dehydrogenase, mitochondrial	P45952	Acadm	6	4.22015e+07	6	4.87358e+07
	Short-chain specific acyl-CoA dehydrogenase, mitochondrial	Q07417	Acads	5	22082400	6	22543700
	Short/branched chain specific acyl-CoA dehydrogenase, mitochondrial	Q9DBL1	Acadsb	6	3.36102e+07	5	17932400
	Very long-chain specific acyl-CoA dehydrogenase, mitochondrial	P50544	Acadvl	6	3.08051e+07	6	4.56737e+07
	Aggrecan core protein	Q61282	Acan	1	6615700	4	19078000
	Acetyl-CoA acetyltransferase, mitochondrial	Q8QZT1	Acat1	6	7.59737e+07	6	5.17868e+07
	Acetyl-CoA acetyltransferase, cytosolic	G3XA25	Acat2	6	1.45051e+07	4	28116250
	Golgi resident protein GCP60	A0A0R4J079	Acbd3	3	14395000	4	8047675
	Angiotensin-converting enzyme	P09470	Ace	6	36702600	5	13212200
	ATP-citrate synthase	Q3V117	Acly	6	15179100	6	23481500
	Cytoplasmic aconitate hydratase	P28271	Aco1	5	17554400	4	12969425
	Cluster of Aconitate hydratase, mitochondrial	Q99KI0	Aco2	6	1.0949e+08	6	1.05932e+08
	Aconitate hydratase, mitochondrial	Q99KI0	Aco2	6	1.11686e+08	6	1.08703e+08
	Aconitate hydratase, mitochondrial (Fragment)	A0A2R8VJW0	Aco2	5	153729200	6	1.31467e+08
	Acyl-coenzyme A thioesterase 1	O55137	Acot1	6	30198300	5	36719400
	Acyl-coenzyme A thioesterase 11	A2AVR6	Acot11	5	8409380	1	7019500
	Acyl-coenzyme A thioesterase 13	Q9CQR4	Acot13	6	35626000	6	4.16865e+07
	Cluster of Acyl-coenzyme A thioesterase 2, mitochondrial	Q9QYR9	Acot2	6	2.43785e+07	5	31155400
	Acyl-coenzyme A thioesterase 2, mitochondrial	Q9QYR9	Acot2	6	2.66891e+07	5	31155400
	Cytosolic acyl coenzyme A thioester hydrolase	E9PYH2	Acot7	6	17418850	4	31226000
	Acyl-coenzyme A thioesterase 9, mitochondrial	Q9R0X4	Acot9	5	13181980	4	12301475
	Peroxisomal acyl-coenzyme A oxidase 1	Q9R0H0	Acox1	5	9560080	4	9661800
	Cluster of Low molecular weight phosphotyrosine protein phosphatase	Q9D358	Acp1	5	31125380	5	22136540
	Low molecular weight phosphotyrosine protein phosphatase	Q9D358	Acp1	5	33308380	3	1.73256e+07
	Low molecular weight cytosolic acid phosphatase	Q561M1	Acp1	5	33333380	4	22524425
	Lysophosphatidic acid phosphatase type 6	Q8BP40	Acp6	5	12439600	2	5420300
	Long-chain-fatty-acid--CoA ligase ACSBG1	Q99PU5	Acsbg1	5	13841200	4	15722675
	Medium-chain acyl-CoA ligase ACSF2, mitochondrial	Q8VCW8	Acsf2	6	3.16584e+07	6	1.65921e+07
	Long-chain-fatty-acid--CoA ligase 1	D3Z041	Acsl1	6	2.17783e+07	6	41257000
	Long-chain-fatty-acid--CoA ligase 3	E9PUC2	Acsl3	3	8248300	4	15050050
	Long-chain-fatty-acid--CoA ligase 5	Q8JZR0	Acsl5	4	28411875	5	51083000
	Long chain acyl-CoA synthetase 6 isoform 3	Q5ICG5	Acsl6	5	16051580	4	13684525
	Acetyl-coenzyme A synthetase 2-like, mitochondrial	Q99NB1	Acss1	5	11598740	5	8647020
	Propionate--CoA ligase	A2AQN4	Acss2	5	8658200	4	9270625
	Acyl-CoA synthetase short-chain family member 3, mitochondrial	Q14DH7	Acss3	5	14723260	0	#DIV/0!
	Actin, alpha skeletal muscle	P68134	Acta1	3	5.11347e+08	6	3.06208e+08
	Cluster of Actin, aortic smooth muscle	P62737	Acta2	6	2.30363e+08	6	1.73706e+08
	Actin, aortic smooth muscle	P62737	Acta2	6	3.53481e+08	6	3.03748e+08
	Actin, cytoplasmic 1 (Fragment)	E9Q5F4	Actb	6	4.44914e+08	6	3.26937e+08
	Beta-actin-like protein 2	Q8BFZ3	Actbl2	6	428849500	6	5.60873e+08
	Actin, cytoplasmic 2	P63260	Actg1	6	3.09073e+08	6	2.61332e+08
	Actin, cytoplasmic 2 (Fragment)	F8WGM8	Actg1	6	2.00259e+08	6	170568500
	Actin, gamma-enteric smooth muscle	P63268	Actg2	6	3.87254e+08	6	3.03462e+08
	Actin, gamma-enteric smooth muscle (Fragment)	A0A0U1RQ96	Actg2	6	462345000	6	483270000
	Actin-like protein 6A	Q9Z2N8	Actl6a	5	9273400	3	8.83113e+06
	Cluster of Alpha-actinin-1	Q7TPR4	Actn1	6	54323000	6	3.91073e+07
	Alpha-actinin-1	Q7TPR4	Actn1	6	5.52777e+07	6	3.91073e+07
	Alpha-actinin cytoskeletal isoform	A1BN54	Actn1	6	5.50543e+07	6	3.91073e+07
	Alpha-actinin-2	Q9JI91	Actn2	6	2.89412e+07	6	48360500
	Alpha-actinin-3	O88990	Actn3	6	4.42819e+07	6	52480000
	Cluster of Alpha-actinin-4	P57780	Actn4	6	48328000	6	3.24452e+07
	Alpha-actinin-4	P57780	Actn4	6	4.88703e+07	6	3.24452e+07
	Alpha-actinin-4	A0A1L1SV25	Actn4	6	4.96232e+07	6	3.29573e+07
	Alpha-actinin-4 (Fragment)	D3Z0L8	Actn4	6	49606500	5	46053000
	Actin-related protein 10	Q9QZB7	Actr10	4	7570700	4	8898775
	Cluster of Alpha-centractin	P61164	Actr1a	6	2.11347e+07	6	2.25563e+07
	Alpha-centractin	P61164	Actr1a	6	21839000	6	23887100
	Beta-centractin	Q8R5C5	Actr1b	4	25466500	6	2.01193e+07
	Actin-related protein 2	P61161	Actr2	6	2.9566e+07	6	1.19196e+07
	Cluster of Actin-related protein 3	Q99JY9	Actr3	6	30012100	6	2.14956e+07
	Actin-related protein 3	Q99JY9	Actr3	6	30012100	6	2.14956e+07
	Actin-related protein 3B	Q641P0	Actr3b	6	14071455	4	7847600
	Acylphosphatase-1	P56376	Acyp1	6	19863500	4	16476200
	Acylphosphatase-2	P56375	Acyp2	6	3.5177e+07	6	4.92453e+07
	Disintegrin and metalloproteinase domain-containing protein 10	O35598	Adam10	5	9430200	4	17081750
	Cluster of Alpha-adducin	Q9QYC0	Add1	6	2.9019e+07	6	19344350
	Alpha-adducin	Q9QYC0	Add1	6	29810850	6	19693350
	Alpha-adducin	E9Q1K3	Add1	6	27616350	5	21792500
	Beta-adducin	Q9QYB8	Add2	5	10675200	4	9416000
	Cluster of Gamma-adducin	Q9QYB5	Add3	6	24133250	6	18501000
	Gamma-adducin	Q9QYB5	Add3	6	24323250	6	1.89712e+07
	Gamma-adducin	A0A494B9K4	Add3	6	24320750	6	1.97075e+07
	Alcohol dehydrogenase 1	P00329	Adh1	6	1.31996e+07	4	13371500
	Alcohol dehydrogenase class-3	P28474	Adh5	6	4.06377e+07	6	2.29855e+07
	All-trans-retinol dehydrogenase [NAD(+)] ADH7	Q64437	Adh7	5	76294800	3	4.38753e+07
	Adiponectin	Q60994	Adipoq	4	21408000	4	29963000
	Adenosine kinase	P55264	Adk	6	1.33226e+07	5	19775700
	ADP-dependent glucokinase	A0A1L1SSF2	Adpgk	4	15077050	4	12112375
	[Protein ADP-ribosylarginine] hydrolase	P54923	Adprh	3	1.18917e+07	4	10508275
	ADP-ribose glycohydrolase ARH3	Q8CG72	Adprs	5	10416380	2	13830500
	Adenylosuccinate lyase	P54822	Adsl	5	24345600	5	17490900
	Adenylosuccinate synthetase isozyme 1	P28650	Adss1	6	15700050	6	37852000
	Adenylosuccinate synthetase isozyme 2	P46664	Adss2	5	14719440	4	14824425
	Adipocyte enhancer-binding protein 1	Q640N1	Aebp1	3	1.47664e+07	4	9014750
	Afadin	E9Q852	Afdn	5	9895520	1	5670600
	AFG3-like protein 2	Q8JZQ2	Afg3l2	6	1.26092e+07	5	18607020
	Acylglycerol kinase, mitochondrial	Q9ESW4	Agk	5	20524020	4	17145125
	4-alpha-glucanotransferase	F8VPN4	Agl	6	1.2921e+07	6	2.01057e+07
	Cluster of Protein argonaute-2	Q8CJG0	Ago2	4	8467850	2	27623000
	Protein argonaute-2	Q8CJG0	Ago2	4	8467850	1	13411000
	1-acyl-sn-glycerol-3-phosphate acyltransferase gamma	Q9D517	Agpat3	4	11636050	5	14295620
	1-acyl-sn-glycerol-3-phosphate acyltransferase delta	Q8K4X7	Agpat4	4	15779525	0	#DIV/0!
	Alkylglycerone-phosphate synthase	A2AL50	Agps	4	7066450	3	6260900
	Agrin	M0QWP1	Agrn	5	15736800	5	12207520
	Adenosylhomocysteinase	P50247	Ahcy	6	3.37255e+07	6	2.8268e+07
	S-adenosylhomocysteine hydrolase-like protein 1	Q80SW1	Ahcyl1	5	27118600	3	2.04723e+07
	Cluster of Putative adenosylhomocysteinase 3	F8WGT1	Ahcyl2	5	22022800	3	16250000
	Putative adenosylhomocysteinase 3	F8WGT1	Ahcyl2	5	22516600	3	1.67167e+07
	AHNAK nucleoprotein (desmoyokin)	E9Q616	Ahnak	6	24588300	6	3.06742e+07
	Cluster of AHNAK nucleoprotein 2 (Fragment)	F7DBB3	Ahnak2	5	30192600	6	3.36128e+07
	AHNAK nucleoprotein 2 (Fragment)	F7DBB3	Ahnak2	5	33700400	6	4.27873e+07
	AHNAK nucleoprotein 2 (Fragment)	E9PYB0	Ahnak2	5	30192600	6	48519500
	AHNAK nucleoprotein 2 (Fragment)	F7CVJ5	Ahnak2	5	30192600	5	60502600
	Activator of 90 kDa heat shock protein ATPase homolog 1	Q8BK64	Ahsa1	5	16391320	5	15016660
	Alpha-2-HS-glycoprotein	P29699	Ahsg	6	7.76677e+07	6	39994500
	Apoptosis-inducing factor 1, mitochondrial	B1AU25	Aifm1	6	2.52225e+07	5	20420180
	Aminoacyl tRNA synthase complex-interacting multifunctional protein 1	P31230	Aimp1	4	15783250	5	16862440
	Aminoacyl tRNA synthase complex-interacting multifunctional protein 2	Q8R010	Aimp2	4	8505175	4	8801425
	AH receptor-interacting protein	O08915	Aip	5	12530220	2	12762000
	Adenylate kinase isoenzyme 1	Q9R0Y5	Ak1	6	4.37423e+07	6	9.28383e+07
	Adenylate kinase 2, mitochondrial	Q9WTP6	Ak2	6	27162000	6	1.42323e+07
	GTP:AMP phosphotransferase AK3, mitochondrial	Q9WTP7	Ak3	6	39661000	6	19639400
	Adenylate kinase 4, mitochondrial	Q9WUR9	Ak4	4	11773950	0	#DIV/0!
	A-kinase anchor protein 12	Q9WTQ5	Akap12	5	15275200	6	1.77058e+07
	A-kinase anchor protein 5	D3YVF0	Akap5	4	27083050	0	#DIV/0!
	Aldo-keto reductase family 1 member A1	Q9JII6	Akr1a1	6	3.29188e+07	6	2.53888e+07
	Aldo-keto reductase family 1 member B1	P45376	Akr1b1	6	4.63538e+07	6	5.10908e+07
	Cluster of Aldo-keto reductase family 1, member B10 (aldose reductase)	G5E895	Akr1b10	6	1.70205e+07	5	16358000
	Aldo-keto reductase family 1, member B10 (aldose reductase)	G5E895	Akr1b10	6	1.83455e+07	5	16358000
	Aldo-keto reductase family 1, member B10 (aldose reductase)	S4R2G9	Akr1b10	6	1.72188e+07	5	16641400
	Aldose reductase-related protein 2	P45377	Akr1b8	4	30102000	0	#DIV/0!
	Aflatoxin B1 aldehyde reductase member 2	Q8CG76	Akr7a2	6	2.1982e+07	5	18339460
	Delta-aminolevulinic acid dehydratase	P10518	Alad	6	27381050	6	1.96887e+07
	Albumin	P07724	Alb	6	1.41503e+08	6	208665500
	Activated leukocyte cell adhesion molecule	E9Q3Q6	Alcam	6	4.45013e+07	5	22087360
	Delta-1-pyrroline-5-carboxylate synthase	Q9Z110	Aldh18a1	4	7948225	2	6984850
	Retinal dehydrogenase 1	P24549	Aldh1a1	6	27195950	6	29190100
	Retinal dehydrogenase 2	Q62148	Aldh1a2	6	3.87166e+07	6	1.94809e+07
	Aldehyde dehydrogenase family 1 member A3	Q9JHW9	Aldh1a3	5	96727200	3	5.52693e+07
	Aldehyde dehydrogenase, cytosolic 1	O35945	Aldh1a7	6	4.40863e+07	5	44767800
	Aldehyde dehydrogenase X, mitochondrial	Q9CZS1	Aldh1b1	5	134924200	1	51937000
	Cluster of Cytosolic 10-formyltetrahydrofolate dehydrogenase	Q8R0Y6	Aldh1l1	6	1.82352e+07	3	6753000
	Cytosolic 10-formyltetrahydrofolate dehydrogenase	Q8R0Y6	Aldh1l1	6	18464000	3	6753000
	Mitochondrial 10-formyltetrahydrofolate dehydrogenase	Q8K009	Aldh1l2	4	24901000	2	4706800
	Cluster of Aldehyde dehydrogenase, mitochondrial	P47738	Aldh2	6	6.14403e+07	6	3.98818e+07
	Aldehyde dehydrogenase, mitochondrial	P47738	Aldh2	6	1.29369e+08	6	6.27752e+07
	Aldehyde dehydrogenase, dimeric NADP-preferring	P47739	Aldh3a1	5	9569420	4	17877150
	Aldehyde dehydrogenase	B1ATI0	Aldh3a2	6	1.33843e+07	6	10414300
	Delta-1-pyrroline-5-carboxylate dehydrogenase, mitochondrial	Q8CHT0	Aldh4a1	6	3.58017e+07	6	14471600
	Succinate-semialdehyde dehydrogenase, mitochondrial	Q8BWF0	Aldh5a1	6	26384450	5	14830000
	Methylmalonate-semialdehyde dehydrogenase [acylating], mitochondrial	Q9EQ20	Aldh6a1	6	55029450	6	3.05655e+07
	Alpha-aminoadipic semialdehyde dehydrogenase	Q9DBF1	Aldh7a1	6	28133000	5	18104320
	4-trimethylaminobutyraldehyde dehydrogenase	Q9JLJ2	Aldh9a1	6	18804450	6	14498700
	Fructose-bisphosphate aldolase A	P05064	Aldoa	6	167574500	6	268526500
	Fructose-bisphosphate aldolase C	P05063	Aldoc	6	6.79833e+07	6	85883500
	Alpha-1,3/1,6-mannosyltransferase ALG2	Q9DBE8	Alg2	5	10864340	3	13023000
	Alkaline phosphatase, tissue-nonspecific isozyme	P09242	Alpl	6	4.16942e+07	4	11242625
	AMP deaminase 1	Q3V1D3	Ampd1	0	#DIV/0!	6	13434050
	AMP deaminase	A2AE27	Ampd2	4	7882375	1	8615400
	Amphiphysin	A0A0G2JEG8	Amph	6	1.53258e+07	5	17120000
	Cluster of Ankyrin-2	S4R2F3	Ank2	5	15556880	5	9851680
	Ankyrin-2	S4R2F3	Ank2	5	15770760	4	10261400
	Ankyrin-2	S4R2R5	Ank2	5	16372080	5	9448080
	Ankyrin-3	A0A1W2P812	Ank3	4	9975450	2	8757950
	Rabankyrin-5	Q810B6	Ankfy1	5	8871400	2	6233650
	Ankyrin repeat domain-containing protein 2	A0A494B9J0	Ankrd2	0	#DIV/0!	4	17188925
	Anoctamin-10	Q8BH79	Ano10	4	7521600	3	8589200
	Anoctamin	A0A2I3BPX3	Ano6	4	19361250	2	19323000
	Acidic leucine-rich nuclear phosphoprotein 32 family member A	O35381	Anp32a	3	2.05943e+07	6	27194300
	Acidic leucine-rich nuclear phosphoprotein 32 family member B	Q9EST5	Anp32b	3	2.04797e+07	4	31850500
	Acidic leucine-rich nuclear phosphoprotein 32 family member E	P97822	Anp32e	2	13380000	4	15516300
	Aminopeptidase N	P97449	Anpep	6	22752850	5	19373840
	Annexin A1	P10107	Anxa1	5	14264660	6	12878800
	Annexin A2	P07356	Anxa2	6	45330750	6	67183500
	Annexin A3	O35639	Anxa3	6	28229150	6	20295350
	Annexin A4	P97429	Anxa4	4	11902375	6	8721600
	Cluster of Annexin A5	P48036	Anxa5	6	39294500	6	57552500
	Annexin A5	P48036	Anxa5	6	39294500	6	5.88828e+07
	Annexin A5 (Fragment)	A0A0G2JGQ0	Anxa5	6	5.42268e+07	6	68610000
	Cluster of Annexin A6	P14824	Anxa6	6	1.6376e+07	6	1.74485e+07
	Annexin A6	P14824	Anxa6	6	1.65367e+07	6	1.74487e+07
	Annexin	F8WIT2	Anxa6	6	17764350	6	18445850
	Annexin	A0A2C9F2D2	Anxa7	5	11456100	1	8599100
	Membrane primary amine oxidase	O70423	Aoc3	6	3.23435e+07	6	24287900
	AP-1 complex subunit beta-1	O35643	Ap1b1	6	2.97921e+07	6	1.89672e+07
	AP-1 complex subunit gamma-1	P22892	Ap1g1	5	19758200	4	8905375
	AP-1 complex subunit mu-1	P35585	Ap1m1	5	20578280	5	54410940
	AP-1 complex subunit sigma-2	Q9DB50	Ap1s2	4	26927750	1	29707000
	AP-2 complex subunit alpha-1	P17426	Ap2a1	6	24125250	5	15468620
	AP-2 complex subunit alpha-2	P17427	Ap2a2	6	19201550	5	13719420
	AP-2 complex subunit beta	Q9DBG3	Ap2b1	6	2.91627e+07	6	1.78052e+07
	AP-2 complex subunit mu	P84091	Ap2m1	6	1.89521e+07	5	14621860
	Cluster of AP-3 complex subunit mu-1	Q9JKC8	Ap3m1	5	8754800	2	6379200
	AP-3 complex subunit mu-1	A0A286YDZ6	Ap3m1	4	10341350	2	10602400
	AP-3 complex subunit mu-2	Q8R2R9	Ap3m2	5	13385740	1	6765800
	AP-3 complex subunit sigma-1	Q9DCR2	Ap3s1	4	10151225	1	6305600
	Acyl-peptide hydrolase (Fragment)	A0A0R4J107	Apeh	5	11760860	4	13021175
	DNA-(apurinic or apyrimidinic site) endonuclease	P28352	Apex1	5	15217120	4	9985750
	Apoptosis inhibitor 5	O35841	Api5	5	8536740	4	4614975
	Methylthioribulose-1-phosphate dehydratase	Q9WVQ5	Apip	4	10246025	2	13129500
	Adipocyte plasma membrane-associated protein	Q9D7N9	Apmap	5	26462300	6	1.40918e+07
	Apolipoprotein A-II	P09813	Apoa2	6	4.66253e+07	4	71998750
	Apolipoprotein A-IV	P06728	Apoa4	6	1.89771e+07	6	30393500
	C->U-editing enzyme APOBEC-2	Q9WV35	Apobec2	3	1.00358e+07	5	18659860
	Apolipoprotein C-I	P34928	Apoc1	4	21831000	3	11404000
	Apolipoprotein D	P51910	Apod	4	18655750	6	2.7944e+07
	Apolipoprotein E	P08226	Apoe	6	3.92937e+07	6	21042850
	Beta-2-glycoprotein 1	Q01339	Apoh	5	24074800	5	29637000
	MICOS complex subunit Mic26	Q9DCZ4	Apoo	6	31355200	6	2.13612e+07
	MICOS complex subunit Mic27	Q78IK4	Apool	5	20085200	5	18181360
	Amyloid-beta A4 protein	P12023	App	6	1.38103e+07	5	7344540
	DCC-interacting protein 13-alpha	Q8K3H0	Appl1	5	12550860	4	11210375
	Aquaporin-1	Q02013	Aqp1	6	4.15534e+07	3	2.17567e+07
	Cluster of Aquaporin-4	A0A0R4J0Z3	Aqp4	6	3.59575e+07	4	25614925
	Aquaporin-4	A0A0R4J0Z3	Aqp4	6	4.2992e+07	4	25614925
	Aquaporin-4	A0A5F8MQ17	Aqp4	6	32129000	4	30492450
	Coatomer subunit delta	Q5XJY5	Arcn1	6	1.88138e+07	5	11232160
	Cluster of ADP-ribosylation factor 1	P84078	Arf1	6	4.13683e+07	6	3.26632e+07
	ADP-ribosylation factor 1	P84078	Arf1	6	51754000	6	4.25292e+07
	ADP-ribosylation factor 2	Q8BSL7	Arf2	6	4.57248e+07	6	42334350
	ADP-ribosylation factor 4	P61750	Arf4	6	42951000	5	40527200
	ADP-ribosylation factor 5	P84084	Arf5	5	54173200	4	36966750
	ADP-ribosylation factor 6	P62331	Arf6	5	28251600	3	1.48451e+07
	ADP-ribosylation factor GTPase-activating protein 2	Q99K28	Arfgap2	4	11816125	0	#DIV/0!
	ADP-ribosylation factor GTPase-activating protein 3	A0A0R4J0T8	Arfgap3	4	9082275	2	82408100
	Brefeldin A-inhibited guanine nucleotide-exchange protein 2	A2A5R2	Arfgef2	4	4225825	1	10001000
	ADP-ribosylation factor-interacting protein 1	G5E8V9	Arfip1	5	14318620	2	6288300
	Rho GTPase-activating protein 1	Q5FWK3	Arhgap1	5	16006380	4	13702500
	Rho GDP-dissociation inhibitor 1	Q99PT1	Arhgdia	6	6.50182e+07	6	4.90002e+07
	Rho GDP-dissociation inhibitor 2	Q61599	Arhgdib	6	26169700	5	16131280
	Rho guanine nucleotide exchange factor 7	Q9ES28	Arhgef7	5	9560800	1	7867500
	ADP-ribosylation factor-like protein 1	P61211	Arl1	4	5408600	3	5.66993e+06
	ADP-ribosylation factor-like protein 3	A0A494BAJ6	Arl3	5	13005640	4	13395400
	ADP-ribosylation factor-like protein 6	O88848	Arl6	5	8794500	0	#DIV/0!
	ADP-ribosylation factor-like protein 6-interacting protein 1 (Fragment)	A0A0U1RPY6	Arl6ip1	4	45784250	2	19813500
	PRA1 family protein 3	Q8R5J9	Arl6ip5	6	2.2471e+07	6	3.01867e+07
	Cluster of ADP-ribosylation factor-like protein 8A	Q8VEH3	Arl8a	6	2.03772e+07	5	35894000
	ADP-ribosylation factor-like protein 8A	Q8VEH3	Arl8a	6	24301900	5	34998400
	ADP-ribosylation factor-like protein 8B	Q9CQW2	Arl8b	6	23360400	4	50409750
	Armadillo repeat-containing protein 1	Q9D7A8	Armc1	4	10505475	1	17404000
	Armadillo repeat-containing protein 10	Q9D0L7	Armc10	5	11093400	2	10106950
	Actin-related protein 2/3 complex subunit 1A	Q9R0Q6	Arpc1a	6	2.66021e+07	3	15396700
	Actin-related protein 2/3 complex subunit	Q91Z25	Arpc1b	6	2.28454e+07	6	18451500
	Actin-related protein 2/3 complex subunit 2	Q9CVB6	Arpc2	6	2.46725e+07	5	15241040
	Actin-related protein 2/3 complex subunit 3	Q9JM76	Arpc3	6	24986850	4	23787500
	Actin-related protein 2/3 complex subunit 4	P59999	Arpc4	6	4.53614e+07	5	28587400
	Actin-related protein 2/3 complex subunit 5	Q9CPW4	Arpc5	6	3.76717e+07	5	24251000
	Actin-related protein 2/3 complex subunit 5-like protein	Q9D898	Arpc5l	5	25268400	3	21553000
	Beta-arrestin-1	J3QNU6	Arrb1	5	18474600	3	7.75463e+06
	Arylsulfatase B	A0A0R4J138	Arsb	6	21626800	3	1.50877e+07
	NAD(P)(+)--arginine ADP-ribosyltransferase	E9QNU1	Art3	1	9121300	5	16740120
	Arsenite methyltransferase	Q91WU5	As3mt	5	10057940	2	4904450
	Acid ceramidase	Q9WV54	Asah1	5	14419800	5	13147240
	Argininosuccinate lyase	Q91YI0	Asl	5	13684800	4	11148800
	Aspartoacylase	Q8R3P0	Aspa	4	12774000	4	12955750
	Cluster of Aspartyl/asparaginyl beta-hydroxylase	A2AL85	Asph	5	16603520	6	2.25569e+07
	Aspartyl/asparaginyl beta-hydroxylase	A2AL85	Asph	5	16603520	3	1.69373e+07
	Aspartyl/asparaginyl beta-hydroxylase (Fragment)	A2AL77	Asph	4	37616500	6	23378100
	Asporin	Q99MQ4	Aspn	5	30889600	5	42802800
	Isoaspartyl peptidase/L-asparaginase	Q8C0M9	Asrgl1	6	22774500	5	22344120
	Argininosuccinate synthase	P16460	Ass1	6	13556700	3	1.54675e+07
	ATPase family AAA domain-containing protein 1	A0A494BAB5	Atad1	5	16347220	4	15231275
	ATPase family AAA domain-containing protein 3	Q925I1	Atad3	4	12160300	3	8176700
	Arginyl-tRNA--protein transferase 1	A0A1L1SQ41	Ate1	4	8230675	1	7273500
	Bifunctional purine biosynthesis protein ATIC	Q9CWJ9	Atic	6	1.74564e+07	5	13882460
	Atlastin-1	Q8BH66	Atl1	2	11154600	4	18810225
	Atlastin-2	Q6PA06	Atl2	5	9335080	4	10499300
	Atlastin-3	E9PYT3	Atl3	5	24420200	5	17163420
	Copper transport protein ATOX1	O08997	Atox1	6	9.06701e+07	4	69453000
	Cluster of Phospholipid-transporting ATPase	E9QKK8	Atp11c	5	13160600	0	#DIV/0!
	Phospholipid-transporting ATPase	E9QKK8	Atp11c	5	13263740	0	#DIV/0!
	Manganese-transporting ATPase 13A1	Q9EPE9	Atp13a1	5	9726060	2	5679200
	Sodium/potassium-transporting ATPase subunit alpha-1	Q8VDN2	Atp1a1	6	114200000	6	6.17008e+07
	Cluster of Sodium/potassium-transporting ATPase subunit alpha-2	Q6PIE5	Atp1a2	6	96217500	6	5.79247e+07
	Sodium/potassium-transporting ATPase subunit alpha-2	Q6PIE5	Atp1a2	6	1.23614e+08	6	7.81502e+07
	Sodium/potassium-transporting ATPase subunit alpha	A0A0G2JGX4	Atp1a3	6	1.09784e+08	6	6.28878e+07
	Sodium/potassium-transporting ATPase subunit beta-1	P14094	Atp1b1	6	153311500	6	7.14103e+07
	Sodium/potassium-transporting ATPase subunit beta-2	P14231	Atp1b2	6	69737000	5	45796200
	Sodium/potassium-transporting ATPase subunit beta-3	P97370	Atp1b3	6	66666000	6	4.27608e+07
	Cluster of Sarcoplasmic/endoplasmic reticulum calcium ATPase 1	Q8R429	Atp2a1	6	5.67308e+07	6	1.93012e+08
	Sarcoplasmic/endoplasmic reticulum calcium ATPase 1	Q8R429	Atp2a1	6	5.67308e+07	6	193897500
	Sarcoplasmic/endoplasmic reticulum calcium ATPase 1 (Fragment)	F6RQN3	Atp2a1	2	101139500	4	84733000
	Sarcoplasmic/endoplasmic reticulum calcium ATPase 2	O55143	Atp2a2	6	4.61526e+07	6	78446500
	Calcium-transporting ATPase	B1ATS4	Atp2a3	5	51252200	5	186772000
	Cluster of Plasma membrane calcium-transporting ATPase 1	G5E829	Atp2b1	6	2.54237e+07	6	12511050
	Plasma membrane calcium-transporting ATPase 1	G5E829	Atp2b1	6	2.75337e+07	6	14115050
	Plasma membrane calcium-transporting ATPase 1 (Fragment)	A0A1W2P772	Atp2b1	6	21156600	2	11540450
	Calcium-transporting ATPase	F8WHB1	Atp2b2	6	2.50881e+07	5	11798720
	Calcium-transporting ATPase	S4R1C4	Atp2b2	6	2.47346e+07	5	11798720
	Cluster of Calcium-transporting ATPase	Q0VF55	Atp2b3	5	28755600	6	1.97703e+07
	Calcium-transporting ATPase	Q0VF55	Atp2b3	5	29615400	6	1.97703e+07
	Calcium-transporting ATPase	A2ALL9	Atp2b3	5	30305400	5	22361400
	Calcium-transporting ATPase	E9Q828	Atp2b4	5	27581400	6	1.42198e+07
	ATP synthase subunit alpha	D3Z6F5	Atp5a1	6	158009000	6	1.23851e+08
	Cluster of ATP synthase subunit gamma	Q8C2Q8	Atp5c1	6	88074400	6	5.48187e+07
	ATP synthase subunit gamma	Q8C2Q8	Atp5c1	6	1.07728e+08	6	6.04262e+07
	ATP synthase subunit gamma	A2AKU9	Atp5c1	6	94454900	6	58386500
	Cluster of ATP synthase subunit alpha, mitochondrial	Q03265	Atp5f1a	6	162925000	6	1.25832e+08
	ATP synthase subunit alpha, mitochondrial	Q03265	Atp5f1a	6	162925000	6	1.26308e+08
	ATP synthase subunit beta, mitochondrial	P56480	Atp5f1b	6	1.54591e+08	6	1.13829e+08
	ATP synthase subunit delta, mitochondrial	Q9D3D9	Atp5f1d	6	3.45395e+08	6	2.14578e+08
	ATP synthase subunit epsilon, mitochondrial	P56382	Atp5f1e	6	2.03727e+08	6	1.91354e+08
	ATP synthase subunit e, mitochondrial	Q06185	Atp5me	6	119747000	6	1.11117e+08
	ATP synthase subunit f, mitochondrial	P56135	Atp5mf	5	100685600	6	122633500
	ATP synthase subunit g, mitochondrial	Q9CPQ8	Atp5mg	6	1.06723e+08	6	9.42728e+07
	ATP synthase membrane subunit DAPIT, mitochondrial	Q78IK2	Atp5mk	6	1.57992e+08	6	1.09506e+08
	ATP synthase subunit ATP5MPL, mitochondrial (Fragment)	A0A1Y7VLP0	Atp5mpl	5	47365200	5	42562200
	ATP synthase peripheral stalk subunitCP (Fragment)	A0A338P7G3	Atp5o	6	9.76081e+07	6	68395500
	ATP synthase subunit O, mitochondrial (Fragment)	A0A338P776	Atp5o	5	171392920	6	137319500
	ATP synthase F(0) complex subunit B1, mitochondrial	Q9CQQ7	Atp5pb	6	57640150	6	40999500
	ATP synthase subunit d, mitochondrial	Q9DCX2	Atp5pd	6	1.38941e+08	6	8.15048e+07
	ATP synthase-coupling factor 6, mitochondrial	P97450	Atp5pf	6	9.19598e+07	6	6.90003e+07
	Cluster of ATP synthase subunit O, mitochondrial	Q9DB20	Atp5po	6	87032300	6	5.78747e+07
	ATP synthase subunit O, mitochondrial	Q9DB20	Atp5po	6	92482300	6	5.78747e+07
	V-type proton ATPase subunit S1	Q9R1Q9	Atp6ap1	4	13264575	2	6306400
	Renin receptor	Q9CYN9	Atp6ap2	4	12613500	0	#DIV/0!
	V-type proton ATPase subunit a	K3W4T3	Atp6v0a1	6	1.88395e+07	4	11181850
	V-type proton ATPase subunit d 1	P51863	Atp6v0d1	6	3.0077e+07	6	12765750
	V-type proton ATPase catalytic subunit A	P50516	Atp6v1a	6	3.12133e+07	5	20973420
	V-type proton ATPase subunit B, brain isoform	P62814	Atp6v1b2	6	29321900	6	1.8828e+07
	V-type proton ATPase subunit C 1	Q9Z1G3	Atp6v1c1	6	18179600	4	14708700
	V-type proton ATPase subunit D	P57746	Atp6v1d	5	18549420	2	12556400
	V-type proton ATPase subunit E 1	P50518	Atp6v1e1	6	2.30998e+07	6	14247100
	V-type proton ATPase subunit F	Q9D1K2	Atp6v1f	6	29265000	4	18026550
	V-type proton ATPase subunit G 1	Q9CR51	Atp6v1g1	5	59435400	4	21916125
	V-type proton ATPase subunit G 2	Q9WTT4	Atp6v1g2	5	27326700	4	13894050
	V-type proton ATPase subunit H	A0A0A6YX18	Atp6v1h	5	17628360	5	8451860
	Phospholipid-transporting ATPase	A0A0M3HEP7	Atp8a1	5	14467000	3	14071600
	ATP synthase F1 subunit epsilon	E9PV44	Atpif1	6	1.08683e+08	4	34977750
	Ataxin-10	P28658	Atxn10	5	10307480	4	10583825
	Methylglutaconyl-CoA hydratase, mitochondrial	A0A0R4J023	Auh	6	31839600	4	19137500
	Advillin	O88398	Avil	0	#DIV/0!	4	20068650
	Cluster of Vasopressin-neurophysin 2-copeptin	P35455	Avp	5	86261200	1	58644000
	Vasopressin-neurophysin 2-copeptin	P35455	Avp	5	78908000	1	67184000
	Beta-2-microglobulin	P01887	B2m	5	71830420	3	6.83803e+07
	Galactosylgalactosylxylosylprotein 3-beta-glucuronosyltransferase 3	P58158	B3gat3	5	13286360	2	6834200
	BAG family molecular chaperone regulator 3	Q9JLV1	Bag3	5	14640400	6	1.47503e+07
	BCL2-associated athanogene 6	Q3UF95	Bag6	5	13010420	4	11788100
	Brain-specific angiogenesis inhibitor 1-associated protein 2	B1AZ46	Baiap2	5	6857340	0	#DIV/0!
	Barrier-to-autointegration factor	O54962	Banf1	6	3.6102e+07	4	32613500
	Brain acid soluble protein 1	Q91XV3	Basp1	6	6.11951e+07	5	15211340
	Basal cell adhesion molecule	Q9R069	Bcam	6	5.04776e+07	6	2.46155e+07
	Brevican core protein	Q61361	Bcan	6	1.37104e+07	0	#DIV/0!
	B-cell receptor-associated protein 31	Q61335	Bcap31	5	32222000	5	22706460
	Breast carcinoma-amplified sequence 1 homolog (Fragment)	F7BNZ5	Bcas1	4	16741250	5	19699320
	Branched-chain-amino-acid aminotransferase, cytosolic	P24288	Bcat1	4	13988750	3	1.03958e+07
	Branched-chain-amino-acid aminotransferase, mitochondrial	O35855	Bcat2	5	32601400	5	20699200
	2-oxoisovalerate dehydrogenase subunit alpha	Q3U3J1	Bckdha	5	15946400	5	10453360
	2-oxoisovalerate dehydrogenase subunit beta, mitochondrial	Q6P3A8	Bckdhb	5	18049200	5	12388440
	Apoptosis regulator Bcl-X (Fragment)	A2AHX9	Bcl2l1	4	13019725	1	11287000
	Bcl-2-like protein 13	P59017	Bcl2l13	5	11745140	5	20468220
	D-beta-hydroxybutyrate dehydrogenase, mitochondrial	Q80XN0	Bdh1	6	20844750	5	13768140
	Biglycan	P28653	Bgn	6	6.18552e+07	6	7.37068e+07
	Cluster of Myc box-dependent-interacting protein 1	O08539	Bin1	6	2.14034e+07	6	2.43471e+07
	Myc box-dependent-interacting protein 1	O08539	Bin1	6	2.12314e+07	6	2.43471e+07
	Bin1 protein	Q6P1B9	Bin1	6	2.2213e+07	6	2.43471e+07
	Bleomycin hydrolase	Q8R016	Blmh	5	16102000	4	14371150
	Biliverdin reductase A	Q9CY64	Blvra	5	21750400	4	13994425
	Flavin reductase (NADPH)	Q923D2	Blvrb	6	3.22279e+07	5	21277000
	BolA-like protein 1	Q9D8S9	Bola1	4	16239000	2	10213350
	BolA-like protein 2	Q8BGS2	Bola2	5	21473200	3	2.09073e+07
	Valacyclovir hydrolase	Q8R164	Bphl	6	20311050	3	7.84633e+06
	Cluster of Vomeromodulin	Q80XI7	Bpifb9a	5	19400620	3	3.16575e+07
	Vomeromodulin	Q80XI7	Bpifb9a	5	19441420	3	30286800
	BPI fold-containing family B, member 9B	A2AJD1	Bpifb9b	5	19260620	3	3.13671e+07
	3'(2'),5'-bisphosphate nucleotidase 1	A0A1B0GRV0	Bpnt1	5	19145800	3	1.40333e+07
	Golgi-resident adenosine 3',5'-bisphosphate 3'-phosphatase	Q80V26	Bpnt2	4	10299125	1	9589700
	BRI3-binding protein	Q8BXV2	Bri3bp	4	193910750	0	#DIV/0!
	Protein BRICK1	Q91VR8	Brk1	4	16583250	2	13075050
	Basigin	K3W4Q8	Bsg	6	7.82944e+07	6	7.16082e+07
	Transcription factor BTF3 homolog 4	Q9CQH7	Btf3l4	2	25931000	4	17822300
	Mitotic checkpoint protein BUB3	A0A140LHA2	Bub3	5	13492000	1	16100000
	Uncharacterized protein C1orf198 homolog	Q8C3W1	C1orf198	4	11710600	1	9184300
	Complement C1q subcomponent subunit B	P14106	C1qb	5	15216400	0	#DIV/0!
	Complement component 1 Q subcomponent-binding protein, mitochondrial	Q8R5L1	C1qbp	6	2.31648e+07	6	29397900
	Complement C1q subcomponent subunit C	Q02105	C1qc	4	14197400	0	#DIV/0!
	Phospholipid transfer protein C2CD2L	Q80X80	C2cd2l	5	7799040	0	#DIV/0!
	Cluster of Complement C3	P01027	C3	5	10724880	6	1.43758e+07
	Complement C3	P01027	C3	5	10808500	6	1.45587e+07
	Carbonic anhydrase 1	P13634	Ca1	2	12811250	4	11119025
	Carbonic anhydrase 14	Q9WVT6	Ca14	5	21236660	2	6222600
	Carbonic anhydrase 2	P00920	Ca2	6	8.25088e+07	5	42642400
	Carbonic anhydrase 3	P16015	Ca3	6	5.76247e+07	6	2.23427e+08
	Carbonic anhydrase-related protein	P28651	Ca8	5	9370320	0	#DIV/0!
	Calcium-binding protein 39	Q06138	Cab39	6	1.78206e+07	4	17983250
	Calcium-binding protein 39-like	Q9DB16	Cab39l	5	28470200	3	1.37039e+07
	Voltage-dependent L-type calcium channel subunit alpha	E9Q7B5	Cacna1s	0	#DIV/0!	4	9498625
	Voltage-dependent calcium channel subunit alpha-2/delta-1	O08532	Cacna2d1	6	10332615	6	1.27692e+07
	Voltage-dependent calcium channel subunit alpha-2/delta-2	E9Q683	Cacna2d2	3	9165800	5	20357140
	Cluster of Calcium channel voltage-dependent subunit beta 1	A0A0R4J194	Cacnb1	1	3911500	5	10078700
	Calcium channel voltage-dependent subunit beta 1	A0A0R4J194	Cacnb1	1	3911500	5	10244900
	Calcium channel voltage-dependent subunit beta 3	D3Z3Z3	Cacnb3	1	3911500	4	11556200
	Calcyclin-binding protein	Q9CXW3	Cacybp	5	25285400	5	18212420
	Cell adhesion molecule 1	E9PYN1	Cadm1	5	15662640	2	12478100
	Cell adhesion molecule 2 (Fragment)	G3UZM4	Cadm2	6	18880250	0	#DIV/0!
	Cell adhesion molecule 3	K4DI58	Cadm3	5	28314400	5	30752860
	Cell adhesion molecule 4	Q8R464	Cadm4	6	16418000	6	3.52123e+07
	Calbindin	P12658	Calb1	6	2.04917e+07	4	17338000
	Calretinin	Q08331	Calb2	6	2.26726e+07	4	15016900
	Cluster of Caldesmon 1	E9QA15	Cald1	6	5.88124e+07	6	26743950
	Caldesmon 1	E9QA15	Cald1	5	70399200	6	2.77351e+07
	Caldesmon 1	E9QA16	Cald1	6	6.33579e+07	5	26775940
	Calmodulin-1	P0DP26	Calm1	6	2.49796e+08	6	1.78445e+08
	Calreticulin	P14211	Calr	6	106413000	6	66576000
	Calumenin	Q6XLQ8	Calu	6	3.41572e+07	6	31639000
	Calumenin (Fragment)	G3UY49	Calu	6	5.21809e+07	6	4.67333e+07
	Calcium/calmodulin-dependent protein kinase type 1	Q91YS8	Camk1	4	8136125	3	8.02817e+06
	Calcium/calmodulin-dependent protein kinase type II subunit alpha	P11798	Camk2a	5	34403800	6	26825500
	Calcium/calmodulin-dependent protein kinase	Q5SVJ0	Camk2b	4	27128000	5	16409760
	Calcium/calmodulin-dependent protein kinase	A0A0G2JGS4	Camk2d	5	23351000	6	1.65665e+07
	Calcium/calmodulin-dependent protein kinase	A0A2I3BQP6	Camk2g	3	28836000	6	2.3068e+07
	CaM kinase-like vesicle-associated protein	Q3UHL1	Camkv	5	11504640	0	#DIV/0!
	Cathelicidin antimicrobial peptide	P51437	Camp	4	12589675	6	21743000
	Cullin-associated NEDD8-dissociated protein 1	Q6ZQ38	Cand1	5	17223300	6	1.37705e+07
	Cullin-associated NEDD8-dissociated protein 2	Q6ZQ73	Cand2	0	#DIV/0!	4	6318650
	Calnexin	P35564	Canx	6	4.84009e+07	6	3.82453e+07
	Adenylyl cyclase-associated protein 1	P40124	Cap1	6	3.1737e+07	6	27643300
	Adenylyl cyclase-associated protein 2	Q9CYT6	Cap2	6	31056250	4	33177900
	Capping protein (Actin filament), gelsolin-like	Q99LB4	Capg	6	1.86218e+07	6	2.07414e+07
	Calpain-1 catalytic subunit	O35350	Capn1	5	10196960	4	13277775
	Calpain-2 catalytic subunit	O08529	Capn2	5	20844000	6	1.84453e+07
	Cluster of Calcium-activated neutral proteinase small subunit	A0A0R4IZW8	Capns1	6	2.17372e+07	6	26899600
	Calcium-activated neutral proteinase small subunit	A0A0R4IZW8	Capns1	6	2.17372e+07	6	27808100
	Calpain small subunit 1	O88456	Capns1	6	2.20742e+07	6	2.80639e+07
	Caprin-1	Q60865	Caprin1	6	15793750	4	16049050
	F-actin-capping protein subunit alpha	Q5RKN9	Capza1	5	23536000	5	21475800
	F-actin-capping protein subunit alpha-2	P47754	Capza2	6	2.47279e+07	6	31555000
	Cluster of F-actin-capping protein subunit beta	P47757	Capzb	6	3.59e+07	6	2.57377e+07
	F-actin-capping protein subunit beta	P47757	Capzb	6	3.14213e+07	6	25204150
	F-actin-capping protein subunit beta	A2AMW0	Capzb	6	4.2751e+07	6	31237000
	Carbonic anhydrase	A0A0R4J0W4	Car12	5	38622600	0	#DIV/0!
	Calcium-regulated heat stable protein 1	Q9CR86	Carhsp1	4	16058000	2	10873300
	Cysteine--tRNA ligase, cytoplasmic	Q9ER72	Cars1	4	9403225	2	9283400
	Peripheral plasma membrane protein CASK	O70589	Cask	5	11884760	4	9156850
	Calsequestrin-1	O09165	Casq1	4	17398500	6	1.13819e+08
	Calpastatin	P51125	Cast	5	10347220	3	14430700
	Catalase	P24270	Cat	6	2.17917e+07	5	37333600
	Cluster of Caveolin-1	P49817	Cav1	6	63508000	6	107348500
	Caveolin-1	P49817	Cav1	6	63508000	6	107348500
	Caveolin (Fragment)	D3Z0J2	Cav1	6	77010000	5	114888200
	Caveolin-2	Q9WVC3	Cav2	6	2.76714e+07	5	33868400
	Caveolae-associated protein 1	O54724	Cavin1	6	3.15749e+07	6	4.45432e+07
	Caveolae-associated protein 2	Q63918	Cavin2	5	19956800	6	23162200
	Caveolae-associated protein 3	Q91VJ2	Cavin3	5	39138600	6	30157550
	Carbonyl reductase [NADPH] 1	P48758	Cbr1	6	4.31841e+07	5	31232600
	Carbonyl reductase [NADPH] 2	P08074	Cbr2	6	26984500	6	1.76916e+07
	Carbonyl reductase [NADPH] 3	Q8K354	Cbr3	5	26610600	5	13844880
	Carbonyl reductase family member 4	Q91VT4	Cbr4	6	1.23266e+07	4	13295125
	Cluster of Chromobox protein homolog 1	P83917	Cbx1	5	24947400	3	19485000
	Chromobox protein homolog 1	P83917	Cbx1	5	24947400	3	19485000
	Cbx3 protein	Q9DCC5	Cbx3	5	27843200	4	21130000
	Cell cycle and apoptosis regulator protein 2	Q8VDP4	Ccar2	5	11677260	3	7.70307e+06
	Coiled-coil domain-containing protein 127 (Fragment)	E0CYX9	Ccdc127	4	12808100	1	5585600
	Coiled-coil domain-containing protein 22	Q9JIG7	Ccdc22	4	7620025	3	2.76403e+06
	Coiled-coil domain-containing protein 90B, mitochondrial	Q8C3X2	Ccdc90b	5	17621200	4	10677475
	T-complex protein 1 subunit beta	P80314	Cct2	6	2.3879e+07	6	2.02655e+07
	T-complex protein 1 subunit gamma	P80318	Cct3	5	22153400	6	2.51941e+07
	T-complex protein 1 subunit delta	P80315	Cct4	6	30484800	6	22469350
	T-complex protein 1 subunit epsilon	P80316	Cct5	6	19220900	6	2.22411e+07
	Cluster of T-complex protein 1 subunit zeta	P80317	Cct6a	6	26422000	6	2.42726e+07
	T-complex protein 1 subunit zeta	P80317	Cct6a	6	2.71427e+07	6	25710400
	T-complex protein 1 subunit zeta	A0A571BEL9	Cct6a	6	2.87797e+07	6	2.54434e+07
	T-complex protein 1 subunit zeta-2	Q61390	Cct6b	6	2.91561e+07	5	37493000
	T-complex protein 1 subunit eta	P80313	Cct7	6	2.38647e+07	6	2.48192e+07
	T-complex protein 1 subunit theta	P42932	Cct8	6	2.77136e+07	6	24860450
	CD151 antigen	O35566	Cd151	5	17569420	5	24316900
	OX-2 membrane glycoprotein	E9QMY1	Cd200	6	30665600	4	17475500
	CD2-associated protein	Q9JLQ0	Cd2ap	5	12247780	2	7767050
	Hematopoietic progenitor cell antigen CD34	Q64314	Cd34	5	13649800	6	2.98169e+07
	Platelet glycoprotein 4	Q08857	Cd36	4	9387350	6	25776550
	Integrin-associated protein	A0A2R8W6P0	Cd47	6	2.49574e+07	5	16525320
	Complement decay-accelerating factor, GPI-anchored	Q61475	Cd55	1	8567400	5	8782700
	CD59A glycoprotein	O55186	Cd59a	4	22523250	5	21622000
	CD81 antigen	P35762	Cd81	6	3.60337e+07	6	49424500
	CD82 antigen	P40237	Cd82	5	35466400	2	19312000
	CD9 antigen	P40240	Cd9	6	45131500	6	1.44513e+08
	CD99 antigen	Q8VCN6	Cd99	6	3.21921e+07	4	74591500
	CD99 antigen-like protein 2	A2AP74	Cd99l2	4	23232250	1	44906000
	Hsp90 co-chaperone Cdc37	Q61081	Cdc37	5	19491200	4	25034750
	Cell division control protein 42 homolog	P60766	Cdc42	6	6.03079e+07	6	4.87735e+07
	Cdc42 effector protein 4	Q9JM96	Cdc42ep4	5	14433220	2	13440500
	Cadherin-1	A0A0R4IZW5	Cdh1	3	14100000	5	14196220
	Cadherin-11	P55288	Cdh11	5	11506700	0	#DIV/0!
	Cadherin-13	Q9WTR5	Cdh13	6	14298550	5	18166160
	Cadherin-2	D3YYT0	Cdh2	4	10155425	3	1.20336e+07
	Cadherin-5	P55284	Cdh5	4	17230500	3	9548700
	CDP-diacylglycerol--inositol 3-phosphatidyltransferase	A0A0U1RP13	Cdipt	6	1.20936e+07	2	19501350
	Cyclin-dependent-like kinase 5	P49615	Cdk5	4	13360250	3	1.00725e+07
	CDK5 regulatory subunit-associated protein 3	Q99LM2	Cdk5rap3	4	9127500	1	8440500
	Cyclin-dependent kinase inhibitor 1B	P46414	Cdkn1b	4	9709825	1	3388100
	Phosphatidate cytidylyltransferase 2	Q99L43	Cds2	6	2.31388e+07	6	31549950
	Protein CDV3	A0A087WNP6	Cdv3	5	17678320	2	15432350
	Cell cycle exit and neuronal differentiation protein 1	Q9JKC6	Cend1	6	33294150	6	3.3104e+07
	Centromere protein V	Q9CXS4	Cenpv	4	9905075	1	8094900
	Carboxylic ester hydrolase	D3Z5G7	Ces1b	5	20872260	6	3.07626e+07
	Cluster of Carboxylesterase 1C	P23953	Ces1c	6	20295850	6	30286950
	Carboxylesterase 1C	P23953	Ces1c	6	20759350	5	31556740
	Carboxylesterase 1D	Q8VCT4	Ces1d	5	14065440	6	2.09214e+07
	Complement factor H	D6RGQ0	Cfh	4	13228375	5	10212820
	Cofilin-1	P18760	Cfl1	6	163312000	6	1.22332e+08
	Cofilin-2	P45591	Cfl2	6	64756850	6	5.94543e+07
	Chondroadherin	O55226	Chad	1	4538500	5	6729800
	MICOS complex subunit Mic19	Q9CRB9	Chchd3	6	4.20709e+07	6	4.71862e+07
	Mitochondrial intermembrane space import and assembly protein 40	Q8VEA4	Chchd4	5	39315200	3	24559000
	MICOS complex subunit	E9Q4M4	Chchd6	5	36308600	3	1.27311e+07
	Choline dehydrogenase, mitochondrial	Q8BJ64	Chdh	5	15794040	3	7.54017e+06
	Chitinase domain-containing protein 1	A0A0R4J242	Chid1	4	16558425	2	7489650
	Cluster of Chitinase-like protein 3	O35744	Chil3	4	4733050	4	14122000
	Chitinase-like protein 3	O35744	Chil3	4	4733050	4	14122000
	Cluster of Neural cell adhesion molecule L1-like protein	P70232	Chl1	1	3327600	4	9870875
	Neural cell adhesion molecule L1-like protein	P70232	Chl1	1	3327600	4	9591125
	Charged multivesicular body protein 4b	Q9D8B3	Chmp4b	5	24472600	4	18756900
	Charged multivesicular body protein 5	Q9D7S9	Chmp5	5	17086000	1	3078700
	Cysteine and histidine-rich domain-containing protein 1	Q9D1P4	Chordc1	5	10665100	4	11886350
	Calcineurin B homologous protein 1	B0R091	Chp1	6	1.17404e+07	4	16991200
	Cholinephosphotransferase 1	Q8C025	Chpt1	4	16127950	2	12518700
	Anamorsin	Q8WTY4	Ciapin1	4	12394050	3	7.14413e+06
	Cold-inducible RNA-binding protein	P60824	Cirbp	4	10899775	0	#DIV/0!
	CDGSH iron-sulfur domain-containing protein 1	Q91WS0	Cisd1	6	76544000	5	57284320
	CDGSH iron-sulfur domain-containing protein 2	Q9CQB5	Cisd2	5	18688400	3	16720000
	Cytoskeleton-associated protein 4	Q8BMK4	Ckap4	5	16952180	6	8413400
	Creatine kinase B-type	Q04447	Ckb	6	1.42741e+08	6	1.12797e+08
	Cluster of Creatine kinase M-type	P07310	Ckm	6	1.31077e+08	6	312895000
	Creatine kinase M-type	P07310	Ckm	6	137916000	6	320015000
	Creatine kinase	A0A0J9YKD4	Ckm	6	1.21515e+08	6	295100000
	Creatine kinase U-type, mitochondrial	P30275	Ckmt1	6	4.60738e+07	6	5.28623e+07
	Creatine kinase S-type, mitochondrial	Q6P8J7	Ckmt2	6	4.18378e+07	6	7.54598e+07
	CLIP-associating protein 2	E9Q8N5	Clasp2	5	7046560	3	7357400
	Chloride channel CLIC-like protein 1	A2AEM2	Clcc1	4	12249500	1	7900100
	Claudin-11	Q60771	Cldn11	5	18610800	3	18514400
	Cluster of C-type lectin domain family 10 member A (Fragment)	A2CF65	Clec10a	4	19960900	2	9398950
	C-type lectin domain family 10 member A (Fragment)	A2CF65	Clec10a	4	19960900	2	9398950
	Tetranectin	P43025	Clec3b	4	9073225	4	10934975
	Calmegin	P52194	Clgn	2	9115100	5	13593040
	Chloride intracellular channel protein 1	Q9Z1Q5	Clic1	6	2.66027e+07	5	23879800
	Chloride intracellular channel protein 4	Q9QYB1	Clic4	6	1.63169e+07	6	12522200
	Chloride intracellular channel protein	A0A668KLB7	Clic5	4	33131900	2	14955500
	Chloride intracellular channel protein 6	Q8BHB9	Clic6	6	5.06385e+07	0	#DIV/0!
	CAP-Gly domain-containing linker protein 1	D3Z2Z1	Clip1	3	1.13116e+07	4	7340225
	Calmin	Q8C5W0	Clmn	4	10754550	0	#DIV/0!
	ATP-dependent Clp protease proteolytic subunit, mitochondrial	O88696	Clpp	6	2.04247e+07	5	11239140
	Cleft lip and palate transmembrane protein 1 homolog	Q8VBZ3	Clptm1	5	10573640	3	9.15763e+06
	Cluster of Clathrin light chain	B1AWE0	Clta	6	5.22823e+07	6	2.54934e+07
	Clathrin light chain	B1AWE0	Clta	6	5.15591e+07	5	29258900
	Clathrin light chain	B1AWD8	Clta	4	46398225	4	15116125
	Clathrin light chain B	Q6IRU5	Cltb	6	7.58755e+07	6	3.65638e+07
	Clathrin heavy chain	Q5SXR6	Cltc	6	35021500	6	22872450
	Clusterin	Q06890	Clu	6	2.73209e+07	5	20749800
	Clustered mitochondria protein homolog	A0A0R4J140	Cluh	2	6542050	4	7568750
	Citramalyl-CoA lyase, mitochondrial	Q8R4N0	Clybl	6	14717335	5	13689860
	Chymase	A4QPC5	Cma1	4	9548875	3	1.68747e+07
	Carboxymethylenebutenolidase homolog	Q8R1G2	Cmbl	6	19364300	6	1.66503e+07
	UMP-CMP kinase	A0A0R4J093	Cmpk1	6	2.07858e+07	6	1.69076e+07
	UMP-CMP kinase 2, mitochondrial	Q3U5Q7	Cmpk2	4	8447400	3	8710100
	Cluster of Cellular nucleic acid-binding protein	A0A0N4SVS6	Cnbp	5	14504760	6	1.19047e+07
	Cellular nucleic acid-binding protein	A0A0N4SVS6	Cnbp	5	17933560	6	1.19047e+07
	Cellular nucleic acid-binding protein	P53996	Cnbp	5	13861120	4	11735375
	Cytosolic non-specific dipeptidase	Q9D1A2	Cndp2	6	2.53187e+07	5	16717800
	Calponin-1	Q08091	Cnn1	6	42550300	6	22469950
	Calponin-2	Q08093	Cnn2	6	2.81121e+07	4	26196450
	Calponin-3	Q9DAW9	Cnn3	6	3.07747e+07	5	18811060
	2',3'-cyclic-nucleotide 3'-phosphodiesterase	P16330	Cnp	6	5.37135e+07	6	6.83572e+07
	Protein canopy homolog 2	Q9QXT0	Cnpy2	6	2.36623e+07	5	18556640
	Protein canopy homolog 3	Q9DAU1	Cnpy3	5	17275400	2	17073500
	Protein canopy homolog 4	Q8BQ47	Cnpy4	4	16924225	3	5600600
	CB1 cannabinoid receptor-interacting protein 1	Q5M8N0	Cnrip1	6	24451250	2	9524650
	Ciliary neurotrophic factor	P51642	Cntf	2	10057150	4	19348500
	Contactin-1	P12960	Cntn1	6	1.69211e+07	3	8.39643e+06
	Cytochrome c oxidase assembly factor 3 homolog, mitochondrial	Q9D2R6	Coa3	4	15842550	2	6738500
	Cytochrome c oxidase assembly factor 6 homolog	Q8BGD8	Coa6	5	14597220	4	9397900
	Cytochrome c oxidase assembly factor 7	Q921H9	Coa7	4	15181100	2	6307050
	Bifunctional coenzyme A synthase	Q9DBL7	Coasy	5	7535420	4	7770900
	Cluster of Cordon-bleu protein-like 1	B1AZ14	Cobll1	5	12063320	3	43523000
	Cordon-bleu protein-like 1	B1AZ14	Cobll1	5	12063320	3	43523000
	Cochlin	Q62507	Coch	5	7711020	0	#DIV/0!
	Collagen alpha-1(XII) chain	E9PX70	Col12a1	6	2.55333e+07	6	3.96272e+07
	Collagen alpha-1(XIV) chain	B7ZNH7	Col14a1	6	3.58396e+07	5	10439040
	Collagen alpha-1(XV) chain	A2AJY2	Col15a1	2	7183550	5	20197400
	Collagen alpha-1(XVIII) chain	E9QPX1	Col18a1	6	21101650	5	18420000
	Collagen alpha-1(I) chain	P11087	Col1a1	6	1.83642e+08	6	1.40869e+08
	Collagen alpha-2(I) chain	Q01149	Col1a2	6	125533500	6	1.40654e+08
	Collagen alpha-1(II) chain	P28481	Col2a1	6	945541500	6	3.9865e+08
	Collagen alpha-1(III) chain	P08121	Col3a1	3	1.75573e+07	5	33880460
	Collagen alpha-2(IV) chain	P08122	Col4a2	4	14066250	5	11757780
	Collagen alpha-2(V) chain	Q3U962	Col5a2	2	12289900	5	11065240
	Collagen alpha-1(VI) chain	Q04857	Col6a1	6	1.48073e+07	6	48424500
	Collagen alpha-2(VI) chain	Q02788	Col6a2	5	19246740	6	5.16073e+07
	Cluster of Collagen, type VI, alpha 3	E9PWQ3	Col6a3	6	17334850	6	51231500
	Collagen, type VI, alpha 3	E9PWQ3	Col6a3	6	17334850	6	51378500
	Collagen, type VI, alpha 3	A0A087WS16	Col6a3	6	1.82777e+07	6	58923500
	Collectin-12	Q8K4Q8	Colec12	6	1.38536e+07	4	11022925
	Cartilage oligomeric matrix protein	Q9R0G6	Comp	0	#DIV/0!	4	20121325
	Catechol O-methyltransferase	O88587	Comt	6	1.59979e+07	4	14503675
	Catechol O-methyltransferase domain-containing protein 1	Q8BIG7	Comtd1	5	19396900	5	7672480
	Coatomer subunit alpha	Q8CIE6	Copa	5	16592000	6	9570600
	Coatomer subunit beta	Q9JIF7	Copb1	5	15440400	4	15648725
	Coatomer subunit beta'	O55029	Copb2	6	1.3024e+07	5	13391620
	Coatomer subunit epsilon	O89079	Cope	5	16165800	4	11815100
	Coatomer subunit gamma-1	Q9QZE5	Copg1	6	11491700	5	8421920
	Coatomer subunit gamma-2	Q9QXK3	Copg2	6	1.65935e+07	4	6728125
	COP9 signalosome complex subunit 2	P61202	Cops2	5	14493000	4	17189125
	COP9 signalosome complex subunit 3	O88543	Cops3	5	16046540	5	18650960
	COP9 signalosome complex subunit 4	O88544	Cops4	5	14268880	5	12744900
	COP9 signalosome complex subunit 5	O35864	Cops5	5	17072500	5	13064060
	COP9 signalosome complex subunit 6	D3Z0F5	Cops6	3	7540100	4	10332225
	COP9 signalosome complex subunit 7a	Q9CZ04	Cops7a	5	7444628	5	11146960
	COP9 signalosome complex subunit 8	Q8VBV7	Cops8	5	13989880	4	10637750
	Coatomer subunit zeta-1	P61924	Copz1	5	25150900	3	1.98533e+07
	Atypical kinase COQ8A, mitochondrial	Q60936	Coq8a	2	5433400	5	17676800
	Ubiquinone biosynthesis protein COQ9, mitochondrial	Q8K1Z0	Coq9	5	30064200	6	4.24367e+07
	Coronin-1A	O89053	Coro1a	6	2.20853e+07	4	22353500
	Coronin-1B	Q9WUM3	Coro1b	6	2.18577e+07	4	12078375
	Coronin-1C	Q9WUM4	Coro1c	6	21956150	3	9298300
	Coronin-7	Q9D2V7	Coro7	5	8579900	3	11018700
	Coactosin-like protein	Q9CQI6	Cotl1	6	32194000	5	27276960
	Cytochrome c oxidase subunit 4 isoform 1, mitochondrial	P19783	Cox4i1	6	1.04317e+08	6	1.09938e+08
	Cytochrome c oxidase subunit 5A, mitochondrial	P12787	Cox5a	6	5.86073e+07	6	6.71168e+07
	Cytochrome c oxidase subunit 5B, mitochondrial	P19536	Cox5b	6	8.89931e+07	6	8.80183e+07
	Cytochrome c oxidase subunit 6A1, mitochondrial	P43024	Cox6a1	5	26631080	2	90356500
	Cytochrome c oxidase subunit 6B1	P56391	Cox6b1	6	2.00765e+08	6	1.39171e+08
	Cytochrome c oxidase subunit 6C	Q9CPQ1	Cox6c	6	9.98905e+07	6	9.15178e+07
	Cytochrome c oxidase subunit 7A1, mitochondrial	A0A140LIU4	Cox7a1	5	38802500	6	5.42576e+07
	Cytochrome c oxidase subunit 7A2, mitochondrial	P48771	Cox7a2	6	4.60263e+07	5	54996000
	Cytochrome c oxidase subunit 7A-related protein, mitochondrial	E9PZS8	Cox7a2l	6	3.21115e+07	5	27636260
	Cytochrome c oxidase subunit 7C, mitochondrial	P17665	Cox7c	5	160150000	5	86202000
	Ceruloplasmin	G3X8Q5	Cp	6	2.09031e+07	6	1.76942e+07
	Mast cell carboxypeptidase A	P15089	Cpa3	4	6988625	4	9991500
	Carboxypeptidase E	Q00493	Cpe	5	16741200	2	9427000
	Complexin-1	P63040	Cplx1	4	30516675	4	27133250
	Complexin-2	P84086	Cplx2	6	5.02594e+07	3	16993100
	Copine-1	Q8C166	Cpne1	4	7693600	4	9673225
	Copine-2	A0A0R4J1D0	Cpne2	3	1.31723e+07	4	56958750
	Copine-3	Q8BT60	Cpne3	5	16275400	6	1.37402e+07
	Copine-6	Q3UYN2	Cpne6	5	14534280	6	1.43795e+07
	Carboxypeptidase Q	Q9WVJ3	Cpq	6	10391090	2	9630550
	Carnitine O-palmitoyltransferase 1, liver isoform	P97742	Cpt1a	5	19120200	4	13403350
	Cluster of Carnitine O-palmitoyltransferase 1, muscle isoform	Q924X2	Cpt1b	5	15144340	6	19765100
	Carnitine O-palmitoyltransferase 1, muscle isoform	Q924X2	Cpt1b	5	15144340	6	2.04289e+07
	Carnitine O-palmitoyltransferase 2, mitochondrial	P52825	Cpt2	6	17008800	5	17463320
	Complement component receptor 1-like protein	Q64735	Cr1l	5	17777800	2	14700000
	Cellular retinoic acid-binding protein 1	P62965	Crabp1	4	20155750	0	#DIV/0!
	Carnitine O-acetyltransferase	H7BX88	Crat	6	1.30974e+07	6	15282500
	Protein crumbs homolog 2	Q80YA8	Crb2	4	20743250	0	#DIV/0!
	Protein disulfide isomerase Creld1	Q91XD7	Creld1	2	8165150	6	14519250
	Protein disulfide isomerase Creld2	Q9CYA0	Creld2	5	13521180	1	5059900
	Cysteine-rich protein 1	A0A0G2JEK2	Crip1	6	1.44464e+08	5	66810600
	Cysteine-rich protein 2	Q9DCT8	Crip2	6	70837100	5	43660560
	Adapter molecule crk	Q64010	Crk	5	13797220	5	11516440
	Crk-like protein	P47941	Crkl	5	6871820	3	10819700
	Dihydropyrimidinase-related protein 1	P97427	Crmp1	6	4.00309e+07	6	4.17023e+07
	Rootletin	Q8CJ40	Crocc	5	142920400	1	9149400
	Alpha-crystallin B chain	P23927	Cryab	6	20925900	6	7.30792e+07
	Lambda-crystallin homolog	Q99KP3	Cryl1	5	17474100	4	10348975
	Ketimine reductase mu-crystallin	O54983	Crym	4	14921395	2	2470750
	Quinone oxidoreductase	P47199	Cryz	5	19541600	3	1.37162e+07
	Quinone oxidoreductase-like protein 2	Q3UNZ8	Cryzl2	4	13460500	0	#DIV/0!
	Citrate synthase, mitochondrial	Q9CZU6	Cs	6	79190500	6	8.77763e+07
	Cysteine sulfinic acid decarboxylase	Q9DBE0	Csad	5	11518260	2	3974900
	Cold shock domain-containing protein E1	Q8JZN2	Csde1	5	12386980	5	12079780
	Exportin-2	Q9ERK4	Cse1l	6	1.05386e+07	5	7986280
	Casein kinase II subunit alpha	Q60737	Csnk2a1	6	9.1863e+07	2	546697500
	Chondroitin sulfate proteoglycan 4	Q8VHY0	Cspg4	5	11013460	3	9.57823e+06
	Cysteine and glycine-rich protein 1	P97315	Csrp1	6	1.60798e+08	6	63660200
	Cysteine and glycine-rich protein 2	P97314	Csrp2	6	47112600	3	94392700
	Cysteine and glycine-rich protein 3	P50462	Csrp3	6	1.3566e+08	5	51577000
	Cystatin-C	P21460	Cst3	5	41338400	5	19421480
	Cystatin-B	Q62426	Cstb	6	36931000	4	29012250
	Cleavage stimulation factor subunit 2	Q8BIQ5	Cstf2	5	9661320	2	15485850
	C-terminal-binding protein 1	A0A0J9YU62	Ctbp1	6	19046200	4	17481450
	C-terminal-binding protein 2	P56546	Ctbp2	6	13918300	3	14657000
	Cluster of Catenin alpha-1	P26231	Ctnna1	5	21550200	5	15618360
	Catenin alpha-1	P26231	Ctnna1	5	22600600	5	15577760
	Catenin alpha-2	E0CXB9	Ctnna2	5	22195720	4	14760800
	Alpha-catulin	O88327	Ctnnal1	5	5572714	2	9094900
	Catenin beta-1	Q02248	Ctnnb1	6	1.89931e+07	6	1.67351e+07
	Cluster of Catenin delta-1	E9Q8Z6	Ctnnd1	5	13866120	4	9762075
	Catenin delta-1	E9Q8Z6	Ctnnd1	5	13991120	4	9762075
	Catenin delta-1	E9Q8Z5	Ctnnd1	4	14036900	4	9762075
	Carboxypeptidase	G3X8T3	Ctsa	6	2.3552e+07	3	3.69867e+07
	Cathepsin B	P10605	Ctsb	6	2.85517e+07	6	3.15048e+07
	Dipeptidyl peptidase 1	P97821	Ctsc	5	13614460	3	1.02406e+07
	Cathepsin D	P18242	Ctsd	6	57051500	6	5.25738e+07
	Pro-cathepsin H	P49935	Ctsh	5	21850000	3	1.70725e+07
	Cathepsin L1	P06797	Ctsl	3	2.52652e+07	5	19122160
	Cathepsin Z	Q9WUU7	Ctsz	5	35879400	5	20071400
	Src substrate cortactin	Q60598	Cttn	6	2.63471e+07	6	16947500
	Cullin-1	Q9WTX6	Cul1	5	10487720	2	8315800
	Cullin-3	Q9JLV5	Cul3	5	8657820	3	6715300
	Cullin-4A	Q3TCH7	Cul4a	4	6002125	1	9350400
	Cluster of Cullin-4B	A2A432	Cul4b	5	11042860	1	9350400
	Cullin-4B	A2A432	Cul4b	5	11314660	1	9350400
	Cullin-5	E9PV12	Cul5	3	9.33083e+06	4	6853825
	Protein CutA	D5MCW4	Cuta	4	14851975	4	12873700
	Coxsackievirus and adenovirus receptor homolog	P97792	Cxadr	5	17020520	1	12876000
	Cytochrome b5	G5E850	Cyb5a	6	1.02011e+08	5	80095400
	Cytochrome b5 type B	Q9CQX2	Cyb5b	6	33548050	5	29739440
	NADH-cytochrome b5 reductase 1	Q9DB73	Cyb5r1	5	18144740	5	13011160
	NADH-cytochrome b5 reductase 3	Q9DCN2	Cyb5r3	6	6.80512e+07	6	5.11498e+07
	Cytochrome c1, heme protein, mitochondrial	Q9D0M3	Cyc1	6	6.24187e+07	6	5.60823e+07
	Cytochrome c, somatic	P62897	Cycs	6	7.55802e+07	5	55587800
	Cluster of Cytoplasmic FMR1-interacting protein 1	Q7TMB8	Cyfip1	5	10208420	3	9.20267e+06
	Cytoplasmic FMR1-interacting protein 1	Q7TMB8	Cyfip1	5	10521160	3	9.20267e+06
	Cytoplasmic FMR1-interacting protein 2	Q5SQX6	Cyfip2	5	12713380	2	15795500
	Cytoglobin	Q9CX80	Cygb	5	14104240	3	11239000
	Cytochrome P450 20A1	Q8BKE6	Cyp20a1	5	10379920	3	7.44687e+06
	Cytochrome P450 CYP2D22	Q9JKY7	Cyp2d22	5	12224460	4	10864700
	Cytochrome P450 2F2	P33267	Cyp2f2	4	7884225	0	#DIV/0!
	CYFIP-related Rac1 interactor A	Q8BHZ0	Cyria	5	6946700	1	3644100
	CYFIP-related Rac1 interactor B	Q921M7	Cyrib	5	10911700	4	12072025
	CXXC motif containing zinc binding protein	Q8BHG2	Czib	5	18983400	4	17952775
	D-2-hydroxyglutarate dehydrogenase, mitochondrial	E9QN44	D2hgdh	5	9936200	2	3597450
	Disabled homolog 2	A0A0R4J104	Dab2	4	16319075	0	#DIV/0!
	Dolichyl-diphosphooligosaccharide--protein glycosyltransferase subunit DAD1	P61804	Dad1	6	3.23206e+07	6	2.57288e+07
	Dystroglycan	Q62165	Dag1	6	2.20979e+07	6	2.56463e+07
	Aspartate--tRNA ligase, cytoplasmic	Q922B2	Dars1	5	18290000	6	2.00276e+07
	Cluster of Acyl-CoA-binding protein	P31786	Dbi	6	141505500	6	1.31706e+08
	Acyl-CoA-binding protein	P31786	Dbi	6	153350500	6	1.47308e+08
	Acyl-CoA-binding protein	D3Z563	Dbi	6	2.57604e+08	6	2.84098e+08
	Drebrin	Q9QXS6	Dbn1	5	16779200	3	2.25673e+07
	Drebrin-like protein	Q62418	Dbnl	5	17412600	4	15629375
	dihydrolipoamide branched chain transacylase E2	P53395	Dbt	6	24435050	5	14849000
	Dephospho-CoA kinase domain-containing protein	Q8BHC4	Dcakd	4	17303050	1	1566600
	Serine/threonine-protein kinase DCLK1	A0A0G2JGQ6	Dclk1	4	9031525	2	11081500
	Decorin	P28654	Dcn	6	6.24658e+07	6	133075000
	m7GpppX diphosphatase	Q9DAR7	Dcps	6	1.29948e+07	6	12998600
	Cluster of Dynactin subunit 1	E9Q586	Dctn1	5	12872680	6	11086100
	Dynactin subunit 1	E9Q586	Dctn1	5	13002080	6	11086100
	Dynactin subunit 1	E9Q3M3	Dctn1	5	12932620	6	11537050
	Dynactin subunit 2	Q99KJ8	Dctn2	6	2.02116e+07	6	22063550
	Dynactin subunit 3	Q9Z0Y1	Dctn3	3	1.85113e+07	5	23673480
	Dynactin subunit 4	Q8CBY8	Dctn4	5	10277640	4	10429225
	L-xylulose reductase	A2AC16	Dcxr	5	11101858	1	2621900
	N(G),N(G)-dimethylarginine dimethylaminohydrolase 1	Q9CWS0	Ddah1	6	2.20838e+07	6	28558550
	N(G),N(G)-dimethylarginine dimethylaminohydrolase 2	Q99LD8	Ddah2	5	34885000	6	3.62504e+07
	DNA damage-binding protein 1	Q3U1J4	Ddb1	5	15763000	6	13884350
	Protein DDI1 homolog 2	A2ADY9	Ddi2	4	9876075	3	8552600
	Dolichyl-diphosphooligosaccharide--protein glycosyltransferase 48 kDa subunit	O54734	Ddost	6	3.48964e+07	5	23769600
	DDRGK domain-containing protein 1	Q80WW9	Ddrgk1	4	8019450	1	3313200
	ATP-dependent RNA helicase DDX1	Q91VR5	Ddx1	5	15719200	5	11198760
	RNA helicase	Q3U741	Ddx17	5	20018200	5	14703240
	ATP-dependent RNA helicase DDX19A	Q61655	Ddx19a	5	12391600	1	13699000
	Spliceosome RNA helicase Ddx39b	Q9Z1N5	Ddx39b	6	2.57367e+07	6	2.06331e+07
	Cluster of ATP-dependent RNA helicase DDX3X	Q62167	Ddx3x	5	12046300	5	11669120
	ATP-dependent RNA helicase DDX3X	Q62167	Ddx3x	5	12628700	5	11239120
	ATP-dependent RNA helicase DDX3Y	Q62095	Ddx3y	4	13918900	5	12599880
	Probable ATP-dependent RNA helicase DDX5	Q61656	Ddx5	5	17504200	5	15721540
	Antiviral innate immune response receptor RIG-I	Q6Q899	Ddx58	4	7856875	0	#DIV/0!
	Probable ATP-dependent RNA helicase DDX6	P54823	Ddx6	6	1.24551e+07	4	13503600
	2,4-dienoyl-CoA reductase, mitochondrial	Q9CQ62	Decr1	6	3.78828e+07	6	40324000
	Differentially-expressed in FDCP 6 (Fragment)	A0A3B2W417	Def6	5	24084600	2	21619000
	Desmin	P31001	Des	6	4.53023e+07	6	3.49847e+07
	D-glutamate cyclase, mitochondrial	E9QMK9	Dglucy	5	9436040	2	6547950
	Trans-1,2-dihydrobenzene-1,2-diol dehydrogenase	Q9DBB8	Dhdh	5	12971000	5	12576780
	Dihydroorotate dehydrogenase (quinone), mitochondrial	O35435	Dhodh	5	11179800	2	5821250
	Dehydrogenase/reductase SDR family member 1	Q99L04	Dhrs1	5	15660020	4	11384325
	Dehydrogenase/reductase SDR family member 4	Q99LB2	Dhrs4	5	21969020	5	104627800
	Dehydrogenase/reductase SDR family member 7	Q9CXR1	Dhrs7	5	26074800	5	15967800
	Dehydrogenase/reductase SDR family member 7B	Q99J47	Dhrs7b	5	16426600	3	1.02228e+07
	Dehydrogenase/reductase SDR family member 7C	Q8CHS7	Dhrs7c	0	#DIV/0!	4	11118150
	Pre-mRNA-splicing factor ATP-dependent RNA helicase DHX15	O35286	Dhx15	4	11385875	0	#DIV/0!
	RNA helicase	E9QNN1	Dhx9	5	13486820	5	10935300
	Diablo homolog, mitochondrial	Q9JIQ3	Diablo	4	12089875	2	4481350
	Dihydrolipoyl transacetylase, mitochondrial	Q8BMF4	Dlat	6	4.30875e+07	6	4.02972e+07
	Dihydrolipoyl dehydrogenase, mitochondrial	O08749	Dld	6	6.23037e+07	6	5.82407e+07
	Disks large homolog 1	E9Q9H0	Dlg1	5	18106760	5	9772020
	Disks large homolog 2	A0A338P6J0	Dlg2	5	20454040	3	1.15943e+07
	Disks large homolog 3	A2BEE9	Dlg3	4	16395750	2	10471000
	Disks large homolog 4	A0A338P6E5	Dlg4	5	11062780	1	18664000
	Dihydrolipoyl transacetylase, mitochondrial	Q9D2G2	Dlst	6	5.84824e+07	6	6.06428e+07
	ATP synthase subunit s, mitochondrial	Q9CRA7	Dmac2l	5	16640320	0	#DIV/0!
	Dystrophin	P11531	Dmd	6	9782050	6	1.08183e+07
	DmX-like protein 2	B0V2P5	Dmxl2	4	6857575	1	4363400
	DnaJ homolog subfamily A member 1	P63037	Dnaja1	4	14321525	3	1.47693e+07
	DnaJ homolog subfamily A member 2	Q9QYJ0	Dnaja2	5	20013420	4	10326975
	DnaJ homolog subfamily A member 3, mitochondrial	Q99M87	Dnaja3	5	9039160	1	15128000
	DnaJ homolog subfamily B member 1	Q9QYJ3	Dnajb1	3	18371400	4	8324225
	DnaJ homolog subfamily B member 11	Q99KV1	Dnajb11	5	24468200	6	1.60915e+07
	DnaJ homolog subfamily B member 4	Q9D832	Dnajb4	5	15873960	5	9268940
	DnaJ homolog subfamily B member 6	A0A0G2JER9	Dnajb6	5	11188100	0	#DIV/0!
	DnaJ homolog subfamily C member 11	Q5U458	Dnajc11	4	10284925	3	1.13235e+07
	DnaJ homolog subfamily C member 3	Q91YW3	Dnajc3	5	21745600	3	10306600
	DnaJ homolog subfamily C member 5	P60904	Dnajc5	6	3.73295e+07	3	11074200
	Putative tyrosine-protein phosphatase auxilin	Q80TZ3	Dnajc6	5	13753320	1	10306000
	DnaJ homolog subfamily C member 8 (Fragment)	F6TQL3	Dnajc8	5	23701600	1	19643000
	Cluster of Dynamin GTPase	A0A0J9YUE9	Dnm1	6	21332900	4	15217250
	Dynamin GTPase	A0A0J9YUE9	Dnm1	6	2.15177e+07	4	15217250
	Cluster of Dynamin-1-like protein	E9PUD2	Dnm1l	6	16665600	6	1.24213e+07
	Dynamin-1-like protein	E9PUD2	Dnm1l	6	16744100	6	1.24213e+07
	Dynamin-1-like protein	Q8K1M6	Dnm1l	5	17510120	6	1.24472e+07
	Dynamin-2	P39054	Dnm2	6	1.75389e+07	4	18763700
	Dynamin GTPase	E9QLL2	Dnm3	6	1.90353e+07	3	1.63883e+07
	Aspartyl aminopeptidase	Q3TVK3	Dnpep	5	23275000	5	18060680
	Dedicator of cytokinesis protein 6	A0A1L1SQR4	Dock6	4	11345800	1	2420700
	Dipeptidase 1	P31428	Dpep1	5	13101200	3	12304500
	Dolichol-phosphate mannosyltransferase subunit 1	O70152	Dpm1	4	10814250	4	8357975
	Dipeptidyl peptidase 3	Q99KK7	Dpp3	5	13252560	4	11253450
	Dipeptidyl aminopeptidase-like protein 6	E9PWX1	Dpp6	4	22982375	0	#DIV/0!
	Dipeptidyl peptidase 2	Q9ET22	Dpp7	6	2.49038e+07	6	1.44994e+07
	Dermatopontin	Q9QZZ6	Dpt	4	29374750	6	40785500
	Protein dpy-30 homolog	Q99LT0	Dpy30	5	12458780	5	13142240
	Dihydropyrimidinase-related protein 2	O08553	Dpysl2	6	7.55892e+07	6	5.65127e+07
	Dihydropyrimidinase-related protein 3	E9PWE8	Dpysl3	6	3.57031e+07	6	3.47592e+07
	Dihydropyrimidinase-related protein 4	A0A0R4J1N0	Dpysl4	6	1.08144e+07	3	8.11207e+06
	Dihydropyrimidinase-related protein 5	Q9EQF6	Dpysl5	6	18434050	4	19120100
	Dystrophin-related protein 2	B1AV35	Drp2	1	14805000	4	13736550
	Destrin	Q9R0P5	Dstn	6	8.51608e+07	6	4.64563e+07
	D-aminoacyl-tRNA deacylase 1	Q9DD18	Dtd1	5	17702760	3	2.08237e+07
	Cluster of Dystrobrevin	A0A1Y7VL34	Dtna	5	12537420	4	9294075
	Dystrobrevin	A0A1Y7VL34	Dtna	5	12974700	4	9294075
	Dual specificity protein phosphatase 15	Q8R4V2	Dusp15	0	#DIV/0!	4	10139250
	Dual specificity protein phosphatase 23	Q6NT99	Dusp23	0	#DIV/0!	4	11865550
	Dual specificity protein phosphatase 3	Q9D7X3	Dusp3	6	2.09341e+07	5	18711140
	Deoxyuridine 5'-triphosphate nucleotidohydrolase	Q8VCG1	Dut	4	8239525	0	#DIV/0!
	Cytoplasmic dynein 1 heavy chain 1	Q9JHU4	Dync1h1	6	1.58123e+07	6	17296300
	Cytoplasmic dynein 1 intermediate chain 2	A2BFF9	Dync1i2	6	1.81851e+07	6	1.58318e+07
	Cytoplasmic dynein 1 light intermediate chain 1	Q8R1Q8	Dync1li1	5	12239480	5	15698620
	Cytoplasmic dynein 1 light intermediate chain 2	Q6PDL0	Dync1li2	5	11023260	6	9735950
	Cluster of Dynein light chain 1, cytoplasmic	P63168	Dynll1	6	5.70525e+07	4	83447250
	Dynein light chain 1, cytoplasmic	P63168	Dynll1	6	47165200	4	84426250
	Dynein light chain 2, cytoplasmic	Q9D0M5	Dynll2	5	67860000	2	52978000
	Dynein light chain roadblock-type 1	P62627	Dynlrb1	6	28222700	5	17111720
	Dysferlin	A0A0N4SUN3	Dysf	2	7078700	5	7885000
	3-beta-hydroxysteroid-Delta(8),Delta(7)-isomerase	P70245	Ebp	5	24668800	4	25678250
	Delta(3,5)-Delta(2,4)-dienoyl-CoA isomerase, mitochondrial	O35459	Ech1	6	2.52267e+07	6	23075300
	Ethylmalonyl-CoA decarboxylase	Q9D9V3	Echdc1	4	6952525	5	9490380
	Enoyl-CoA hydratase domain-containing protein 2, mitochondrial	Q3TLP5	Echdc2	6	1.37564e+07	4	11142875
	Enoyl-CoA hydratase domain-containing protein 3, mitochondrial	Q9D7J9	Echdc3	4	21989250	1	4629200
	Enoyl-CoA hydratase, mitochondrial	Q8BH95	Echs1	6	3.96805e+07	6	36612500
	Enoyl-CoA delta isomerase 1, mitochondrial	P42125	Eci1	6	3.2018e+07	6	40667000
	Cluster of Enoyl-CoA delta isomerase 2	Q3TCD4	Eci2	5	15373920	5	15888100
	Enoyl-CoA delta isomerase 2	Q3TCD4	Eci2	5	14497160	5	15888100
	Enoyl-CoA delta isomerase 2 (Fragment)	E9PUY9	Eci2	5	15851200	4	16985525
	Proteasome adapter and scaffold protein ECM29	Q6PDI5	Ecpas	5	5113860	4	4724100
	Early endosome antigen 1	Q8BL66	Eea1	5	12437640	5	9537240
	Elongation factor 1-alpha 1	P10126	Eef1a1	6	87180500	6	6.12092e+07
	Elongation factor 1-alpha 2	P62631	Eef1a2	6	6.94747e+07	5	62802200
	Elongation factor 1-beta	O70251	Eef1b	6	33450500	6	5.00752e+07
	Cluster of Elongation factor 1-delta	Q80T06	Eef1d	5	47036400	6	39029500
	Elongation factor 1-delta	Q80T06	Eef1d	5	49980800	6	4.44792e+07
	Elongation factor 1-delta	A0A0R4J1E2	Eef1d	5	44541400	6	3.80767e+07
	Elongation factor 1-delta (Fragment)	F6ZFU0	Eef1d	4	40100000	6	3.89358e+07
	Elongation factor 1-gamma	Q9D8N0	Eef1g	6	3.38559e+07	6	3.74218e+07
	Elongation factor 2	P58252	Eef2	6	4.31098e+07	6	39883000
	EGF-containing fibulin-like extracellular matrix protein 1	Q8BPB5	Efemp1	5	13563260	3	12923400
	EGF-containing fibulin-like extracellular matrix protein 2	A0A494BBF0	Efemp2	4	11059775	0	#DIV/0!
	EF-hand domain-containing protein D1	Q9D4J1	Efhd1	5	47818400	4	33740500
	EF-hand domain-containing protein D2	Q8C845	Efhd2	6	27885150	5	20121080
	116 kDa U5 small nuclear ribonucleoprotein component	A2AH85	Eftud2	5	13121780	4	25490500
	Epidermal growth factor receptor	Q01279	Egfr	5	9333480	2	10613500
	EH domain-containing protein 1	Q9WVK4	Ehd1	5	22518000	5	19881720
	Cluster of EH domain-containing protein 2	Q8BH64	Ehd2	5	25788200	6	2.25526e+07
	EH domain-containing protein 2	Q8BH64	Ehd2	5	26252600	6	23655800
	EH domain-containing protein 2 (Fragment)	D3Z7U7	Ehd2	5	29754140	3	20101200
	EH domain-containing protein 3	Q9QXY6	Ehd3	5	17867580	5	11667720
	EH domain-containing protein 4	Q9EQP2	Ehd4	5	23590200	6	1.4544e+07
	Eukaryotic translation initiation factor 1	P48024	Eif1	6	18678000	4	16046650
	Eukaryotic translation initiation factor 2 subunit 1	Q6ZWX6	Eif2s1	5	16668200	5	12275320
	Cluster of Eukaryotic translation initiation factor 2 subunit 3, X-linked	Q9Z0N1	Eif2s3x	5	20885960	4	12757000
	Eukaryotic translation initiation factor 2 subunit 3, X-linked	Q9Z0N1	Eif2s3x	5	20885960	4	12757000
	Eukaryotic translation initiation factor 2 subunit 3, Y-linked	Q9Z0N2	Eif2s3y	5	22525800	4	12253500
	Eukaryotic translation initiation factor 3 subunit A	P23116	Eif3a	5	9717020	4	9204225
	Eukaryotic translation initiation factor 3 subunit B	Q8JZQ9	Eif3b	5	12911600	5	13834880
	Eukaryotic translation initiation factor 3 subunit C	Q8R1B4	Eif3c	2	6659150	4	9144925
	Eukaryotic translation initiation factor 3 subunit E	P60229	Eif3e	4	15199250	4	19339525
	Eukaryotic translation initiation factor 3 subunit F	Q9DCH4	Eif3f	6	1.11416e+07	5	13680600
	Eukaryotic translation initiation factor 3 subunit G	Q9Z1D1	Eif3g	4	14911000	5	13157640
	Eukaryotic translation initiation factor 3 subunit I	Q9QZD9	Eif3i	5	16150400	6	13313100
	Eukaryotic translation initiation factor 3 subunit J-A	Q3UGC7	Eif3j1	5	20307000	4	20747025
	Eukaryotic translation initiation factor 3 subunit K	Q9DBZ5	Eif3k	5	15779300	3	18315000
	Eukaryotic translation initiation factor 3 subunit L	Q8QZY1	Eif3l	5	13821500	5	9423960
	Eukaryotic translation initiation factor 3 subunit M	Q99JX4	Eif3m	5	9297020	5	8071228
	Eukaryotic initiation factor 4A-I	P60843	Eif4a1	6	2.38796e+07	6	25359550
	Cluster of Eukaryotic initiation factor 4A-II	P10630	Eif4a2	6	2.35538e+07	6	23980250
	Eukaryotic initiation factor 4A-II	P10630	Eif4a2	6	2.74553e+07	6	27140500
	Eukaryotic initiation factor 4A-III	Q91VC3	Eif4a3	6	2.07292e+07	5	22268540
	Eukaryotic translation initiation factor 4B	Q8BGD9	Eif4b	5	18392240	5	40060660
	Eukaryotic translation initiation factor 4E	P63073	Eif4e	5	20701820	6	17185950
	Eukaryotic translation initiation factor 4 gamma 1	E9PVC5	Eif4g1	5	7828420	4	10058300
	Eukaryotic translation initiation factor 4 gamma 2	F7CBP1	Eif4g2	5	6582600	2	12616550
	Eukaryotic translation initiation factor 4 gamma 3	A0A0N4SVL0	Eif4g3	4	6678025	4	9570875
	Eukaryotic translation initiation factor 4H	Q9WUK2	Eif4h	6	2.08769e+07	5	21868040
	Eukaryotic translation initiation factor 5	P59325	Eif5	2	9337600	4	7837275
	Cluster of Eukaryotic translation initiation factor 5A-1	P63242	Eif5a	6	28393200	5	32211000
	Eukaryotic translation initiation factor 5A-1	P63242	Eif5a	6	30157200	5	33565200
	Eukaryotic translation initiation factor 5A-2	Q8BGY2	Eif5a2	6	32557550	4	35263000
	Eukaryotic translation initiation factor 6	O55135	Eif6	5	10392560	4	16193575
	ELAV-like protein 1	P70372	Elavl1	6	26642350	5	19201820
	Cluster of ELAV-like protein	B1AXZ4	Elavl2	2	4788400	5	20393360
	ELAV-like protein	B1AXZ4	Elavl2	2	4788400	5	22148000
	ELAV-like protein 3	Q60900	Elavl3	2	6863900	4	31212500
	ELAV-like protein 4	Q61701	Elavl4	2	5135350	5	24673560
	Elongin-B	P62869	Elob	6	3.38953e+07	5	33947400
	Elongin-C	A0A087WNT1	Eloc	5	50986000	3	3.91593e+07
	Embigin	P21995	Emb	6	35325200	3	1.5304e+07
	ER membrane protein complex subunit 1	Q8C7X2	Emc1	5	12663080	4	9161250
	ER membrane protein complex subunit 2	Q9CRD2	Emc2	5	15970380	5	12247600
	ER membrane protein complex subunit 4	Q9CZX9	Emc4	1	15306000	4	11010775
	ER membrane protein complex subunit 7	Q9EP72	Emc7	5	14356540	3	17037000
	ER membrane protein complex subunit 8	O70378	Emc8	4	18537250	3	1.54417e+07
	Emerin	O08579	Emd	5	18096400	5	12865580
	EMILIN-1	Q99K41	Emilin1	5	9273480	4	8542550
	Echinoderm microtubule-associated protein-like 2	E9QK48	Eml2	6	2.04586e+07	4	17448400
	Protein enabled homolog	A0A0A6YW06	Enah	5	18910800	2	9085500
	Endonuclease domain-containing 1 protein	Q8C522	Endod1	6	17239600	5	22704600
	Endoglin	F7A1B4	Eng	4	7481050	0	#DIV/0!
	Cluster of Alpha-enolase	P17182	Eno1	6	1.99212e+08	6	144883500
	Alpha-enolase	P17182	Eno1	6	207349000	6	1.52033e+08
	2-phospho-D-glycerate hydro-lyase (Fragment)	B0QZL1	Eno1	6	132244500	6	1.07018e+08
	Gamma-enolase	P17183	Eno2	6	1.05287e+08	6	1.01539e+08
	Beta-enolase	P21550	Eno3	6	1.13966e+08	6	267849500
	Glutamyl aminopeptidase	P16406	Enpep	5	16540340	3	9.08117e+06
	Ectonucleotide pyrophosphatase/phosphodiesterase family member 1	A0A0R4J1Q7	Enpp1	5	13466420	4	8621175
	Ectonucleotide pyrophosphatase/phosphodiesterase family member 2	Q9R1E6	Enpp2	6	24014800	0	#DIV/0!
	Cluster of Ectonucleoside triphosphate diphosphohydrolase 1	P55772	Entpd1	5	35367600	5	22432680
	Ectonucleoside triphosphate diphosphohydrolase 1	P55772	Entpd1	5	35367600	5	22432680
	Ectonucleoside triphosphate diphosphohydrolase 1 (Fragment)	D6RFA9	Entpd1	4	18012950	1	8435000
	Ectonucleoside triphosphate diphosphohydrolase 2	O55026	Entpd2	2	8674550	4	15180250
	EGF domain-specific O-linked N-acetylglucosamine transferase	Q8BYW9	Eogt	5	6664460	2	7055100
	Band 4.1	A2A841	Epb41	5	12342480	0	#DIV/0!
	Band 4.1-like protein 1	Q9Z2H5	Epb41l1	6	1.13999e+07	0	#DIV/0!
	Cluster of Band 4.1-like protein 2	O70318	Epb41l2	5	19758800	6	29195000
	Band 4.1-like protein 2	O70318	Epb41l2	5	19758800	6	29384000
	Band 4.1-like protein 2	Q80UE4	Epb41l2	5	20413600	6	3.14382e+07
	Cluster of Band 4.1-like protein 3	A0A5F8MPE1	Epb41l3	5	20429400	6	2.42574e+07
	Band 4.1-like protein 3	A0A5F8MPE1	Epb41l3	5	24570400	6	2.53864e+07
	130kDa Protein 4.1B MEF cell isoform	A7YY80	Epb41l3	5	20625800	6	2.68598e+07
	Band 4.1-like protein 3	D0VYV6	Epb41l3	4	19256250	6	24863100
	Mammalian ependymin-related protein 1	Q99M71	Epdr1	6	22747350	6	3.25448e+07
	Epoxide hydrolase 1	Q9D379	Ephx1	6	5.51312e+07	6	3.83388e+07
	Bifunctional epoxide hydrolase 2	P34914	Ephx2	5	12728280	4	13289675
	Epsin-1	Q80VP1	Epn1	5	12957400	2	21850100
	Epsin-2	J3QNT7	Epn2	5	7640940	2	9764750
	Epsin-3	Q91W69	Epn3	5	7895020	1	5496200
	Bifunctional glutamate/proline--tRNA ligase	Q8CGC7	Eprs1	5	12255060	5	10337820
	Epidermal growth factor receptor substrate 15	H3BK65	Eps15	5	7827080	3	6.72373e+06
	Epidermal growth factor receptor substrate 15-like 1	Q60902	Eps15l1	5	9804960	4	6651050
	Epidermal growth factor receptor kinase substrate 8-like protein 2	Q99K30	Eps8l2	5	9430540	1	34865000
	Endoplasmic reticulum aminopeptidase 1	Q9EQH2	Erap1	5	10959620	5	8248280
	Erbb2ip protein	B2RUJ2	Erbin	4	5777650	3	2.32847e+06
	Cluster of ELKS/Rab6-interacting/CAST family member 1	F8VPM7	Erc1	5	6829840	2	4879800
	ELKS/Rab6-interacting/CAST family member 1	F8VPM7	Erc1	5	6829840	2	4879800
	Endoplasmic reticulum-Golgi intermediate compartment protein 1	A0A494BAK4	Ergic1	5	20695800	4	16878875
	Endoplasmic reticulum-Golgi intermediate compartment protein 3 (Fragment)	F6RK81	Ergic3	4	10075800	1	11925000
	Enhancer of rudimentary homolog	P84089	Erh	6	3.28202e+07	6	3.04552e+07
	Endoplasmic reticulum lectin 1	Q8VEH8	Erlec1	5	9469800	2	8077300
	Erlin-1	Q91X78	Erlin1	6	6.38596e+07	4	36907000
	Cluster of Erlin-2	Q8BFZ9	Erlin2	6	2.86994e+07	5	21250360
	Erlin-2	Q8BFZ9	Erlin2	6	2.89903e+07	5	21980360
	Endoplasmic reticulum metallopeptidase 1	Q3UVK0	Ermp1	5	10505500	4	12923575
	ERO1-like protein alpha	Q8R180	Ero1a	6	1.17361e+07	4	7490325
	Endoplasmic reticulum resident protein 29	P57759	Erp29	6	1.97967e+07	6	1.64986e+07
	Endoplasmic reticulum resident protein 44	Q9D1Q6	Erp44	6	37159500	5	23421400
	Endothelial cell-selective adhesion molecule	Q925F2	Esam	5	19418980	3	13722400
	S-formylglutathione hydrolase	H3BKH6	Esd	6	2.38409e+07	6	2.16441e+07
	Extended synaptotagmin-1	Q3U7R1	Esyt1	5	17422900	6	16097100
	Extended synaptotagmin-2	Q3TZZ7	Esyt2	5	13920140	5	10466620
	Eukaryotic peptide chain release factor subunit 1	Q8BWY3	Etf1	5	14747940	4	7936800
	Electron transfer flavoprotein subunit alpha, mitochondrial	Q99LC5	Etfa	6	90904500	6	82851000
	Electron transfer flavoprotein subunit beta	Q9DCW4	Etfb	6	90465000	6	7.90913e+07
	Electron transfer flavoprotein-ubiquinone oxidoreductase, mitochondrial	Q921G7	Etfdh	6	41268650	6	3.16622e+07
	Persulfide dioxygenase ETHE1, mitochondrial	Q9DCM0	Ethe1	5	19483400	4	18025500
	Exocyst complex component 4	O35382	Exoc4	4	10168325	1	3687800
	Exocyst complex component 8	Q6PGF7	Exoc8	4	9152100	2	8200600
	Nuclease EXOG, mitochondrial	Q8C163	Exog	4	8292150	3	8358900
	Ezrin	P26040	Ezr	6	4.22892e+07	6	1.46163e+07
	Junctional adhesion molecule A	O88792	F11r	5	18890200	3	1.88603e+07
	Cluster of Coagulation factor XIII A chain	Q8BH61	F13a1	5	14597760	5	10351460
	Coagulation factor XIII A chain	Q8BH61	F13a1	5	14597760	5	10351460
	Prothrombin	H7BX99	F2	4	8906100	4	10310675
	Fatty acid-binding protein, heart	P11404	Fabp3	6	1.0591e+08	6	1.72743e+08
	Fatty acid-binding protein, adipocyte	P04117	Fabp4	6	3.39454e+07	6	1.12476e+08
	Fatty acid-binding protein 5	Q05816	Fabp5	6	3.71752e+07	6	4.59517e+07
	Fatty acid-binding protein, brain	P51880	Fabp7	6	2.8286e+07	5	68382600
	FAS-associated factor 2	Q3TDN2	Faf2	5	14062360	6	9.49687e+06
	Fumarylacetoacetase	P35505	Fah	6	2.17214e+07	6	11514900
	Acylpyruvase FAHD1, mitochondrial	Q8R0F8	Fahd1	6	1.21797e+07	4	8141550
	Fumarylacetoacetate hydrolase domain-containing 2A	A0A0R4J094	Fahd2a	6	2.03572e+07	5	14388700
	Protein FAM114A2	Q8VE88	Fam114a2	5	7687540	3	7861500
	Protein FAM136A	A0A0N4SWI4	Fam136a	4	29493150	4	9027350
	Protein FAM162A	Q9D6U8	Fam162a	6	2.12985e+07	4	23059625
	Protein FAM210A	Q8BGY7	Fam210a	4	10402525	2	12385950
	Protein FAM234A	F6SQM4	Fam234a	5	14222160	3	8.24267e+06
	Protein FAM98B	Q80VD1	Fam98b	5	8586740	0	#DIV/0!
	FERM, ARHGEF and pleckstrin domain-containing protein 1	F8VPU2	Farp1	4	13321125	1	10294000
	Phenylalanine--tRNA ligase, mitochondrial	Q99M01	Fars2	4	8767775	0	#DIV/0!
	Phenylalanine--tRNA ligase	E9PWY9	Farsa	5	12173100	5	13210640
	Phenylalanine--tRNA ligase beta subunit	Q9WUA2	Farsb	5	15418000	5	16183800
	Cluster of Fatty acid synthase	P19096	Fasn	6	1.29345e+07	6	2.92182e+07
	Fatty acid synthase	P19096	Fasn	6	12934550	6	29664000
	Filamin-binding LIM protein 1	Q71FD7	Fblim1	4	20821000	0	#DIV/0!
	Cluster of Fibulin-1	Q08879	Fbln1	5	15115000	5	12600860
	Fibulin-1	Q08879	Fbln1	5	15115000	5	12600860
	Fibulin-5	A0A1Y7VJW9	Fbln5	6	17511200	6	2.26538e+07
	Fibrillin-1	Q61554	Fbn1	2	8971400	5	10190460
	Fructose-1,6-bisphosphatase isozyme 2	P70695	Fbp2	0	#DIV/0!	4	9597850
	F-box only protein 2	Q80UW2	Fbxo2	5	16023960	4	30361250
	Fc receptor, IgG, low affinity IIb	A0A0B4J1E6	Fcgr2b	4	16425000	0	#DIV/0!
	IgG receptor FcRn large subunit p51	Q61559	Fcgrt	5	25039600	4	17046675
	Farnesyl pyrophosphate synthase	Q920E5	Fdps	5	10535760	6	13312100
	NADPH:adrenodoxin oxidoreductase, mitochondrial	Q61578	Fdxr	5	11754820	3	8.84933e+06
	Ferrochelatase	A0A494BAI5	Fech	5	15608200	5	12896400
	Fermitin family homolog 2	Q8CIB5	Fermt2	5	21484480	6	11998350
	Fibrinogen alpha chain	E9PV24	Fga	4	14455000	6	13079950
	Fibrinogen beta chain	Q8K0E8	Fgb	4	16083750	3	12569600
	Fibroblast growth factor 1	P61148	Fgf1	5	7652160	3	1.76079e+07
	Fibrinogen gamma chain	Q3UER8	Fgg	5	11506000	6	1.06666e+07
	Fumarate hydratase, mitochondrial	P97807	Fh	6	5.04413e+07	6	4.10482e+07
	Four and a half LIM domains protein 1	A2AEX8	Fhl1	6	3.87451e+07	6	87751000
	Four and a half LIM domains protein 2	O70433	Fhl2	4	13897750	3	11674700
	Four and a half LIM domains protein 3	Q9R059	Fhl3	5	18901400	5	24216000
	Mitochondrial fission 1 protein	Q9CQ92	Fis1	6	26690450	6	16492500
	Peptidyl-prolyl cis-trans isomerase FKBP1A	P26883	Fkbp1a	6	7.21503e+07	6	44456000
	Peptidyl-prolyl cis-trans isomerase FKBP2	P45878	Fkbp2	6	2.83398e+07	4	21213325
	Peptidyl-prolyl cis-trans isomerase FKBP3	Q62446	Fkbp3	6	18904250	6	29665500
	Peptidyl-prolyl cis-trans isomerase FKBP4	P30416	Fkbp4	6	2.09295e+07	6	15938700
	Peptidyl-prolyl cis-trans isomerase FKBP8	O35465	Fkbp8	5	16865300	4	10916500
	Peptidyl-prolyl cis-trans isomerase FKBP9	Q9Z247	Fkbp9	5	22113200	1	11791000
	Filamin, alpha	B7FAU9	Flna	6	50739900	6	23240750
	Filamin-B	Q80X90	Flnb	6	2.30251e+07	6	1.64308e+07
	Filamin-C	Q8VHX6	Flnc	6	2.37975e+07	6	1.89694e+07
	Flotillin-1	O08917	Flot1	5	15443800	5	12291220
	Flotillin	Q5SS83	Flot2	5	18003600	6	1.22211e+07
	Cluster of Formin-like protein 2	A2APV2	Fmnl2	2	13475300	4	6624950
	Formin-like protein 2	A2APV2	Fmnl2	2	13475300	4	6624950
	Formin-like protein 3	Q6ZPF4	Fmnl3	1	6837800	4	6935450
	Dimethylaniline monooxygenase [N-oxide-forming] 1	P50285	Fmo1	6	1.61233e+07	5	16002380
	Dimethylaniline monooxygenase [N-oxide-forming] 2	Q8K2I3	Fmo2	5	11212200	4	14501325
	Fibromodulin	P50608	Fmod	6	3.25176e+07	6	4.32257e+07
	Ketosamine-3-kinase	Q8K274	Fn3krp	4	18596975	1	21638000
	Folate receptor alpha	P35846	Folr1	6	66102900	0	#DIV/0!
	Fascin	Q61553	Fscn1	6	1.41249e+07	4	14210000
	FSD1-like protein (Fragment)	E0CXZ1	Fsd1l	5	13490300	2	10180500
	Follistatin-related protein 1	Q62356	Fstl1	0	#DIV/0!	4	16717650
	Ester hydrolase C11orf54 homolog	Q91V76	Fth1	6	1.525e+07	4	13006750
	Cluster of Far upstream element-binding protein 1	A0A0G2JFY5	Fubp1	4	13909500	1	9339800
	Far upstream element-binding protein 1	A0A0G2JFY5	Fubp1	4	13903750	1	9339800
	Tissue alpha-L-fucosidase	Q99LJ1	Fuca1	5	7858420	1	1203600
	FUN14 domain-containing protein 2	Q9D6K8	Fundc2	5	19944400	6	1.51245e+07
	RNA-binding protein FUS	P56959	Fus	4	43518250	2	14314700
	Fragile X mental retardation syndrome-related protein 1	A0A0G2JEP0	Fxr1	3	9.91123e+06	4	13711575
	Phospholemman	A0A0U1RPI1	Fxyd1	6	1.7598e+08	4	47172250
	FXYD domain-containing ion transport regulator 6	Q9D164	Fxyd6	4	35795500	2	7902800
	Tyrosine-protein kinase Fyn	P39688	Fyn	4	14235450	3	11652200
	Ras GTPase-activating protein-binding protein 1	P97855	G3bp1	4	10528125	1	11321000
	Glucose-6-phosphate 1-dehydrogenase X	Q00612	G6pdx	5	18510700	5	12201220
	Lysosomal alpha-glucosidase	P70699	Gaa	5	21847420	4	9786200
	Gamma-aminobutyric acid receptor-associated protein-like 1	Q8R3R8	Gabarapl1	5	24998000	3	2.88953e+07
	Cluster of Gamma-aminobutyric acid receptor-associated protein-like 2	P60521	Gabarapl2	5	17045000	4	22504250
	Gamma-aminobutyric acid receptor-associated protein-like 2	P60521	Gabarapl2	5	17045000	4	22504250
	Glutamate decarboxylase 1	P48318	Gad1	5	10215480	0	#DIV/0!
	Glutamate decarboxylase 2	P48320	Gad2	4	13433125	0	#DIV/0!
	Cyclin-G-associated kinase	A0A0R4J0F6	Gak	5	8581260	3	2.39438e+06
	Galactokinase	Q9R0N0	Galk1	5	15717440	3	7.57297e+06
	Galactose mutarotase	Q8K157	Galm	5	19865460	1	14619000
	Neutral alpha-glucosidase AB	Q8BHN3	Ganab	6	26919850	6	1.82467e+07
	Neutral alpha-glucosidase C	A2AQJ8	Ganc	5	12530460	4	7692500
	Neuromodulin	P06837	Gap43	6	3.09071e+07	2	4016450
	Cluster of Glyceraldehyde-3-phosphate dehydrogenase	P16858	Gapdh	6	1.27416e+08	6	1.71343e+08
	Glyceraldehyde-3-phosphate dehydrogenase	P16858	Gapdh	6	1.37146e+08	6	184949500
	Glyceraldehyde-3-phosphate dehydrogenase	S4R1W1	Gapdh	6	125930500	6	173300500
	Cluster of Tubulin alpha-1B chain	P05213	Gapdh	6	1.19345e+08	6	1.18478e+08
	Glycine--tRNA ligase	Q9CZD3	Gars1	5	13882660	5	10893200
	Trifunctional purine biosynthetic protein adenosine-3	Q64737	Gart	5	9709000	4	10263825
	Glutamine amidotransferase-like class 1 domain-containing protein 1	Q8BFQ8	Gatd1	5	9169440	2	11944050
	Glutamine amidotransferase-like class 1 domain-containing protein 3A, mitochondrial	Q9D172	Gatd3a	6	6.04912e+07	6	4.90457e+07
	1,4-alpha-glucan branching enzyme	F6ZHD8	Gbe1	5	9121340	5	12689540
	Golgi-specific brefeldin A-resistance factor 1	Q6DFZ1	Gbf1	5	104819820	1	12884000
	Guanylate-binding protein 2	Q9Z0E6	Gbp2	4	11027825	4	9694250
	Vitamin D-binding protein	P21614	Gc	6	1.09106e+07	5	20412600
	Glutaryl-CoA dehydrogenase, mitochondrial	A0A0A0MQ68	Gcdh	5	10886800	3	6.77357e+06
	Glutamate--cysteine ligase catalytic subunit	P97494	Gclc	5	8106980	1	8721600
	eIF-2-alpha kinase activator GCN1	E9PVA8	Gcn1	5	6179480	4	2602275
	Guanine deaminase	Q9R111	Gda	6	1.5819e+07	4	8622525
	Ganglioside-induced differentiation-associated protein 1	O88741	Gdap1	4	16954250	3	1.27833e+07
	Glycerophosphodiester phosphodiesterase 1	Q9JL56	Gde1	5	21718000	4	12632925
	Rab GDP dissociation inhibitor alpha	P50396	Gdi1	6	37415500	6	3.01361e+07
	Rab GDP dissociation inhibitor beta	Q61598	Gdi2	6	34421000	6	2.83662e+07
	Lysophospholipase D GDPD1	Q9CRY7	Gdpd1	4	9962925	3	7.87063e+06
	ATPase GET3	O54984	Get3	6	1.7523e+07	4	12322175
	Cluster of Sulfhydryl oxidase	A0A3Q4EGL6	Gfer	4	8186875	1	4094000
	Elongation factor G, mitochondrial	Q8K0D5	Gfm1	5	6847840	2	11138700
	Glutathione hydrolase 5 proenzyme	Q9Z2A9	Ggt5	4	11140950	2	4696150
	Somatotropin	P06880	Gh1	5	93853800	1	41843000
	ARF GTPase-activating protein GIT1	Q5F258	Git1	4	10032300	2	7026800
	Gap junction alpha-1 protein	P23242	Gja1	5	18579400	2	4005700
	Glycerol kinase	B1ASZ3	Gk	5	22555000	3	6.62977e+06
	Cluster of Golgi apparatus protein 1	Q61543	Glg1	5	20268000	6	15095500
	Golgi apparatus protein 1	Q61543	Glg1	5	20268000	6	15095500
	Golgi apparatus protein 1	E9PWD8	Glg1	4	20638250	1	12400000
	Golgi-associated plant pathogenesis-related protein 1	Q9CYL5	Glipr2	4	22021750	2	13312000
	Lactoylglutathione lyase	Q9CPU0	Glo1	6	3.63692e+07	6	2.90602e+07
	Glyoxalase domain-containing protein 4	Q9CPV4	Glod4	6	3.34652e+07	5	24957980
	Glutaredoxin-1	Q9QUH0	Glrx	6	1.41482e+07	4	11542700
	Glutaredoxin-3	Q9CQM9	Glrx3	6	1.78433e+07	6	15342850
	Glutaredoxin-related protein 5, mitochondrial	Q80Y14	Glrx5	6	2.15573e+07	5	22889920
	Glutaminase kidney isoform, mitochondrial	D3Z7P3	Gls	6	1.18001e+07	6	10240100
	Glycolipid transfer protein	Q9JL62	Gltp	5	11391900	6	1.03824e+07
	Glutamate dehydrogenase 1, mitochondrial	P26443	Glud1	6	45802950	6	3.39118e+07
	Glutamine synthetase	P15105	Glul	6	5.68339e+07	6	3.64206e+07
	Predicted gene 14744	B1AVU4	Gm14744	4	9641650	2	31335500
	Predicted gene 17087	V9GXQ2	Gm17087	4	4598600000	6	1.75498e+09
	Cluster of Nucleoside diphosphate kinase	E9PZF0	Gm20390	6	89994000	6	69469500
	Nucleoside diphosphate kinase	E9PZF0	Gm20390	6	1.04743e+08	6	8.66027e+07
	Cytochrome c oxidase assembly protein COX16 homolog, mitochondrial	E9PVN6	Gm20498	5	19392800	5	10290780
	Predicted gene 21992	F7BGR7	Gm21992	4	13805000	1	14581000
	Ganglioside GM2 activator	Q60648	Gm2a	5	28914000	4	13889575
	Glyceraldehyde-3-phosphate dehydrogenase (Fragment)	S4R1W8	Gm3839	6	1.62657e+08	6	174891750
	Predicted gene 44596 (Fragment)	A0A0N4SVA0	Gm44596	5	21181600	2	11640550
	Predicted gene, 49948	D3YXH0	Gm49948	6	2.50097e+07	4	29668675
	Predicted gene 7298	A0A0N4SVU1	Gm7298	3	2.12099e+07	6	11047950
	Predicted gene 7324	A0A2I3BRL8	Gm7324	6	1.51815e+07	3	1.67252e+07
	Glia maturation factor beta	Q9CQI3	Gmfb	6	1.87044e+07	5	30515560
	Glia maturation factor gamma	Q9ERL7	Gmfg	3	3.3162e+07	5	52853400
	Mannose-1-phosphate guanyltransferase alpha	Q922H4	Gmppa	5	7931380	1	3987300
	Mannose-1-phosphate guanyltransferase beta	Q8BTZ7	Gmppb	5	12269980	1	6630200
	Cluster of GMP reductase 1	Q9DCZ1	Gmpr	5	9458860	5	15018620
	GMP reductase 1	Q9DCZ1	Gmpr	5	9234060	5	15018620
	GMP synthase [glutamine-hydrolyzing]	Q3THK7	Gmps	5	10337220	4	9014175
	Guanine nucleotide-binding protein subunit alpha-11	P21278	Gna11	6	20698950	6	1.85446e+07
	Guanine nucleotide-binding protein subunit alpha-12	P27600	Gna12	3	6.67597e+07	4	15716000
	Guanine nucleotide-binding protein subunit alpha-13	P27601	Gna13	5	15879920	4	16102350
	Guanine nucleotide-binding protein G(i) subunit alpha-1	B2RSH2	Gnai1	6	30017500	6	2.58503e+07
	Cluster of Guanine nucleotide-binding protein G(i) subunit alpha-2	P08752	Gnai2	6	2.98737e+07	6	2.34965e+07
	Guanine nucleotide-binding protein G(i) subunit alpha-2	P08752	Gnai2	6	36930500	6	2.78958e+07
	Guanine nucleotide-binding protein G(i) subunit alpha	Q9DC51	Gnai3	6	3.30677e+07	6	2.79448e+07
	Guanine nucleotide binding protein, alpha stimulating, olfactory type	Q66L47	Gnal	6	9.10908e+07	4	176791000
	Guanine nucleotide-binding protein G(o) subunit alpha	P18872	Gnao1	6	49580500	6	2.89909e+07
	Guanine nucleotide-binding protein G(q) subunit alpha	P21279	Gnaq	6	2.38173e+07	5	29438400
	Guanine nucleotide-binding protein G(s) subunit alpha isoforms short	P63094	Gnas	6	3.46162e+07	6	27596100
	Guanine nucleotide-binding protein G(z) subunit alpha	O70443	Gnaz	4	44324025	4	19427850
	Guanine nucleotide-binding protein G(I)/G(S)/G(T) subunit beta-1	P62874	Gnb1	6	6.47486e+07	6	4.90502e+07
	Cluster of Guanine nucleotide-binding protein G(I)/G(S)/G(T) subunit beta-2 (Fragment)	D3Z1T4	Gnb2	6	8.69793e+07	6	4.40968e+07
	Guanine nucleotide-binding protein G(I)/G(S)/G(T) subunit beta-2 (Fragment)	D3Z1T4	Gnb2	6	121555000	6	6.69162e+07
	Guanine nucleotide-binding protein G(I)/G(S)/G(T) subunit beta-2	E9PWM7	Gnb2	6	4.00178e+07	6	3.51513e+07
	Guanine nucleotide-binding protein subunit beta-4	P29387	Gnb4	4	78257500	5	46952800
	Guanine nucleotide-binding protein subunit beta-5	P62881	Gnb5	4	10100900	0	#DIV/0!
	Guanine nucleotide-binding protein G(I)/G(S)/G(O) subunit gamma-10	Q9CXP8	Gng10	4	15836600	2	4539600
	Guanine nucleotide-binding protein subunit gamma (Fragment)	A0A0N4SVT3	Gng12	5	34010660	5	31226540
	Guanine nucleotide-binding protein G(I)/G(S)/G(O) subunit gamma-13	Q9JMF3	Gng13	4	24729375	0	#DIV/0!
	Guanine nucleotide-binding protein G(I)/G(S)/G(O) subunit gamma-2	P63213	Gng2	6	3.85552e+07	5	39358960
	Guanine nucleotide-binding protein G(I)/G(S)/G(O) subunit gamma-3	P63216	Gng3	4	15431175	1	4477800
	Guanine nucleotide-binding protein G(I)/G(S)/G(O) subunit gamma-5	Q80SZ7	Gng5	6	1.03002e+08	5	52433540
	N-acetylglucosamine-6-sulfatase	Q8BFR4	Gns	5	13331860	2	7626250
	Golgin subfamily A member 2	A0A6I8MWY5	Golga2	4	7858125	1	11191000
	Golgi autoantigen, golgin subfamily b, macrogolgin 1	E9QAH1	Golgb1	5	10568780	1	6216800
	Golgi integral membrane protein 4	D3YVW2	Golim4	5	10489160	2	13038600
	Golgi membrane protein 2 (Fragment)	A2AR60	Golm2	4	13658750	0	#DIV/0!
	Golgi phosphoprotein 3	Q9CRA5	Golph3	4	9375500	2	7257100
	Golgi reassembly-stacking protein 2	A2ATI9	Gorasp2	5	13319280	6	1.2952e+07
	Aspartate aminotransferase, cytoplasmic	P05201	Got1	6	6.39927e+07	6	8.06103e+07
	Aspartate aminotransferase, mitochondrial	P05202	Got2	6	9.08022e+07	6	9.80762e+07
	Glypican-1	Q9QZF2	Gpc1	5	9141200	2	6809050
	Glypican-4	P51655	Gpc4	4	13615325	1	4654600
	Glypican-6	Q8R3X6	Gpc6	5	15386000	3	16176300
	Glycerol-3-phosphate dehydrogenase [NAD(+)]	E0CXN5	Gpd1	6	28833450	6	64600500
	Glycerol-3-phosphate dehydrogenase 1-like protein	Q3ULJ0	Gpd1l	6	1.94613e+07	5	26319200
	Glycerol-3-phosphate dehydrogenase, mitochondrial	Q64521	Gpd2	6	2.30437e+07	6	2.09755e+07
	Molybdopterin molybdenumtransferase	A0JNY3	Gphn	6	6737250	3	9.59103e+06
	Glucose-6-phosphate isomerase	P06745	Gpi	6	4.69727e+07	6	4.53868e+07
	Neuronal membrane glycoprotein M6-a	P35802	Gpm6a	6	9.11538e+07	4	23494250
	Neuronal membrane glycoprotein M6-b	A2AEG6	Gpm6b	5	16983800	3	5.33573e+07
	G-protein coupled receptor 37-like 1	Q99JG2	Gpr37l1	5	25570800	2	46217000
	G protein-regulated inducer of neurite outgrowth 1	Q3UNH4	Gprin1	4	8218050	0	#DIV/0!
	COP9 signalosome complex subunit 1	G3UXW9	Gps1	5	13712100	5	15299320
	Glutathione peroxidase 1	P11352	Gpx1	6	1.62661e+07	6	1.3904e+07
	Glutathione peroxidase 3	P46412	Gpx3	5	26208600	6	2.40535e+07
	Phospholipid hydroperoxide glutathione peroxidase	O70325	Gpx4	5	27387600	4	25161500
	Growth factor receptor-bound protein 2	Q60631	Grb2	6	24664250	5	10577320
	Glyoxylate reductase/hydroxypyruvate reductase	Q91Z53	Grhpr	6	2.47579e+07	4	15644575
	Progranulin	P28798	Grn	5	25346800	6	1.84134e+07
	[Tau protein] kinase	D3Z7E5	Gsk3a	4	14829550	1	15125000
	Glycogen synthase kinase-3 beta	E9QAQ5	Gsk3b	5	10324460	3	9.14003e+06
	Cluster of Gelsolin	P13020	Gsn	6	4.33835e+07	6	3.11737e+07
	Gelsolin	P13020	Gsn	6	43365300	6	31039000
	Actin-depolymerizing factor (Fragment)	A6PWS5	Gsn	6	3.8009e+07	5	29641160
	Eukaryotic peptide chain release factor GTP-binding subunit ERF3A	Q8R050	Gspt1	5	14618920	4	25201200
	Glutathione reductase, mitochondrial	P47791	Gsr	6	1.902e+07	5	21913320
	Glutathione synthetase	P51855	Gss	4	7548900	1	8436700
	Heterogeneous nuclear ribonucleoprotein L (Fragment)	G5E924	Gsta3	6	2.4373e+07	6	14583850
	Cluster of Glutathione S-transferase A4	P24472	Gsta4	6	7.36783e+07	6	3.82637e+07
	Glutathione S-transferase A4	P24472	Gsta4	6	7.36783e+07	6	3.99327e+07
	Glutathione S-transferase A3	P30115	Gsta4	5	211338620	4	48896500
	Glutathione S-transferase kappa 1	Q9DCM2	Gstk1	5	22524200	6	8563050
	Cluster of Glutathione S-transferase Mu 1	P10649	Gstm1	6	9.94228e+07	6	62411000
	Glutathione S-transferase Mu 1	P10649	Gstm1	6	9.94228e+07	6	62801000
	Cluster of Glutathione S-transferase Mu 2	P15626	Gstm2	6	5.43543e+07	6	43244700
	Glutathione S-transferase Mu 2	P15626	Gstm2	6	5.81022e+07	6	47809200
	Glutathione S-transferase Mu 4	Q8R5I6	Gstm4	6	1.92436e+08	4	111938500
	Cluster of Glutathione S-transferase Mu 5	P48774	Gstm5	6	2.81809e+07	6	3.36568e+07
	Glutathione S-transferase Mu 5	P48774	Gstm5	6	2.81126e+07	6	3.36568e+07
	Glutathione S-transferase Mu 5	E9Q024	Gstm5	5	25374600	4	18914500
	Glutathione S-transferase omega-1	O09131	Gsto1	2	10647700	4	7642375
	Glutathione S-transferase P 1	P19157	Gstp1	6	3.70414e+07	6	31010000
	Glutathione S-transferase theta-1	Q64471	Gstt1	4	19587500	3	1.74619e+07
	Cluster of Glutathione S-transferase theta-3	Q99L20	Gstt3	5	15518400	2	7277150
	Glutathione S-transferase theta-3	Q99L20	Gstt3	5	16574200	2	7277150
	Maleylacetoacetate isomerase	A0A1Y7VJZ2	Gstz1	5	22668200	5	25683800
	General transcription factor II-I	Q3UHU8	Gtf2i	5	9821520	3	7.21487e+06
	Guanylate cyclase soluble subunit beta-1	O54865	Gucy1b1	4	7501900	1	4917500
	Guanylate kinase	Q64520	Guk1	5	16081500	3	9080900
	Glycogenin-1	Q9R062	Gyg1	6	1.06829e+07	6	2.06426e+07
	Glycophorin-C	F7D1I5	Gypc	4	17811675	4	19194000
	Glycogen [starch] synthase	A0A1B0GT92	Gys1	3	5.92987e+06	5	13054400
	Histone H1.0	P10922	H1-0	6	7.0253e+07	6	6.29198e+07
	Histone H1.1	P43275	H1-1	5	164775200	6	1.87193e+08
	Cluster of Histone H1.2	P15864	H1-2	6	2.23077e+08	6	1.94214e+08
	Histone H1.2	P15864	H1-2	5	359506000	6	226685000
	Histone H1.3	P43277	H1-3	5	520532000	6	2.56257e+08
	Histone H1.4	P43274	H1-4	6	2.89154e+08	6	3.36754e+08
	Histone H1.5	P43276	H1-5	5	99204000	6	3.53568e+07
	H-2 class II histocompatibility antigen, A-D alpha chain	P04228	H2-Aa	4	13152000	3	1.36881e+07
	H-2 class II histocompatibility antigen, A-Q beta chain	P06342	H2-Ab1	4	14312750	0	#DIV/0!
	Cluster of Histone H2A type 2-C	Q64523	H2ac20	6	6.86312e+07	5	167391600
	Histone H2A type 2-C	Q64523	H2ac20	6	90261500	5	181515200
	Histone H2AX	P27661	H2ax	6	215306000	5	168906400
	Histone H2A.Z	P0C0S6	H2az1	6	180678000	5	151730600
	Histone H2B type 2-E	Q64524	H2bc21	6	1.31399e+08	6	4.68387e+07
	Cluster of Histone H2B type 1-F/J/L	P10853	H2bc7	6	1.71854e+08	6	64191000
	Histone H2B type 1-F/J/L	P10853	H2bc7	6	1.71854e+08	6	64191000
	H-2 class I histocompatibility antigen, D-K alpha chain	G3UZP7	H2-D1	3	32648000	5	28092700
	H-2 class I histocompatibility antigen, K-D alpha chain	P01902	H2-K1	5	13733140	4	9510325
	Cluster of H-2 class I histocompatibility antigen, L-D alpha chain	P01897	H2-L	5	32160800	6	2.66349e+07
	H-2 class I histocompatibility antigen, L-D alpha chain	P01897	H2-L	5	32776000	6	3.00689e+07
	Cluster of Histone H3.3C	P02301	H3-5	6	1.75967e+08	6	1.63584e+08
	Histone H3.3C	P02301	H3-5	6	3.15362e+08	6	2.02053e+08
	Histone H3.1	P68433	H3c1	6	278641550	6	2.78713e+08
	Histone H3.2	A0A1W2P768	H3c14	6	2.06643e+08	6	170249000
	Histone H4	P62806	H4c1	6	2.6228e+08	6	1.17591e+08
	Very-long-chain (3R)-3-hydroxyacyl-CoA dehydratase 3	Q8K2C9	Hacd3	5	23700400	6	14906250
	Hydroxyacyl-coenzyme A dehydrogenase, mitochondrial	Q61425	Hadh	6	5.91322e+07	6	5.17197e+07
	Trifunctional enzyme subunit alpha, mitochondrial	Q8BMS1	Hadha	6	41428850	6	4.53983e+07
	Trifunctional enzyme subunit beta, mitochondrial	Q99JY0	Hadhb	6	4.24838e+07	6	5.51672e+07
	Hydroxyacylglutathione hydrolase, mitochondrial	A0A0R4J052	Hagh	5	15740760	4	19721150
	Histidine--tRNA ligase, cytoplasmic	Q61035	Hars1	5	14799200	5	13423480
	Histidine--tRNA ligase, mitochondrial	Q99KK9	Hars2	4	17668250	3	22234000
	Alpha globin 1	Q91VB8	Hba-a1	6	3.51948e+08	6	436005000
	Cluster of Hemoglobin subunit beta-1	P02088	Hbb-b1	6	185224500	6	229980000
	Hemoglobin subunit beta-1	P02088	Hbb-b1	6	2.26025e+08	6	286290000
	Hemoglobin subunit beta-2	P02089	Hbb-b2	6	3.17615e+08	6	3.67723e+08
	Beta-globin	A8DUK4	Hbb-bs	6	150712500	6	1.87715e+08
	Host cell factor 1	Q61191	Hcfc1	5	7332980	2	8756650
	Guanosine-3',5'-bis(diphosphate) 3'-pyrophosphohydrolase MESH1	Q9D114	Hddc3	4	9118750	3	11788900
	Hepatoma-derived growth factor	P51859	Hdgf	5	24373600	4	19385050
	Hepatoma-derived growth factor-related protein 3	Q9JMG7	Hdgfl3	4	22282400	1	16976000
	Haloacid dehalogenase-like hydrolase domain-containing protein 2	Q3UGR5	Hdhd2	6	1.61325e+07	4	25620250
	Haloacid dehalogenase-like hydrolase domain-containing protein 3	Q9CYW4	Hdhd3	6	12425550	0	#DIV/0!
	Vigilin	Q8VDJ3	Hdlbp	5	19158600	6	10445000
	Heme-binding protein 1	A0A140T8J4	Hebp1	5	21267000	4	8267050
	HECT domain E3 ubiquitin protein ligase 4	E9Q2E4	Hectd4	5	24164200	4	15727425
	Hepatocyte cell adhesion molecule	Q640R3	Hepacam	5	19765600	2	17102500
	Beta-hexosaminidase subunit alpha	P29416	Hexa	5	26736260	4	19049000
	Beta-hexosaminidase subunit beta	P20060	Hexb	6	1.79598e+07	5	19119900
	Protein-cysteine N-palmitoyltransferase HHAT-like protein	Q9D1G3	Hhatl	2	7067400	5	20785000
	3-hydroxyisobutyrate dehydrogenase, mitochondrial	Q99L13	Hibadh	6	27403750	6	2.65687e+07
	3-hydroxyisobutyryl-CoA hydrolase, mitochondrial	Q8QZS1	Hibch	6	1.7574e+07	6	18196250
	Histidine triad nucleotide-binding protein 1	P70349	Hint1	6	8.9462e+07	5	56855000
	Histidine triad nucleotide-binding protein 2, mitochondrial	Q9D0S9	Hint2	6	55266500	5	40000800
	Huntingtin-interacting protein 1	Q8VD75	Hip1	5	10282960	3	9.00057e+06
	Hexokinase	G3UVV4	Hk1	6	5.28937e+07	6	2.96543e+07
	Cluster of Hexokinase	E9Q5B5	Hk2	6	2.55217e+07	6	1.72456e+07
	Hexokinase	E9Q5B5	Hk2	6	2.55217e+07	6	1.77031e+07
	Minor histocompatibility antigen H13	Q9D8V0	Hm13	5	18935620	4	12958725
	Hydroxymethylglutaryl-CoA lyase, mitochondrial	P38060	Hmgcl	4	18856675	4	11439775
	Hydroxymethylglutaryl-CoA synthase, cytoplasmic	Q8JZK9	Hmgcs1	3	4.83153e+07	5	18451000
	Hydroxymethylglutaryl-CoA synthase, mitochondrial	P54869	Hmgcs2	6	3.04484e+07	5	22166000
	Heme oxygenase 2	O70252	Hmox2	5	16486000	6	1.25191e+07
	Histamine N-methyltransferase	Q91VF2	Hnmt	5	11981140	1	11044000
	Heterogeneous nuclear ribonucleoprotein A0	Q9CX86	Hnrnpa0	5	64460200	3	3.37829e+07
	Heterogeneous nuclear ribonucleoprotein A1	P49312	Hnrnpa1	6	42634700	6	2.98839e+07
	Heterogeneous nuclear ribonucleoproteins A2/B1	O88569	Hnrnpa2b1	6	65624200	6	5.13912e+07
	Heterogeneous nuclear ribonucleoprotein A3	A2AL12	Hnrnpa3	6	44885000	6	2.47075e+07
	Heterogeneous nuclear ribonucleoprotein A/B	Q99020	Hnrnpab	6	27929700	5	16502300
	Heterogeneous nuclear ribonucleoproteins C1/C2	Q9Z204	Hnrnpc	6	2.06535e+07	6	21809100
	Cluster of Heterogeneous nuclear ribonucleoprotein D0	Q60668	Hnrnpd	6	4.07497e+07	5	28628200
	Heterogeneous nuclear ribonucleoprotein D0	Q60668	Hnrnpd	6	47232500	5	29250800
	Heterogeneous nuclear ribonucleoprotein D-like	D3YTQ3	Hnrnpdl	4	28572800	3	1.65183e+07
	Heterogeneous nuclear ribonucleoprotein F	Q9Z2X1	Hnrnpf	6	2.06494e+07	6	1.75479e+07
	Cluster of Heterogeneous nuclear ribonucleoprotein H	O35737	Hnrnph1	6	34045650	6	26848500
	Heterogeneous nuclear ribonucleoprotein H	O35737	Hnrnph1	6	4.11145e+07	6	3.27508e+07
	Heterogeneous nuclear ribonucleoprotein H2	P70333	Hnrnph2	6	4.39138e+07	6	34986500
	Heterogeneous nuclear ribonucleoprotein H3	D3YWT1	Hnrnph3	6	2.22131e+07	4	20078400
	Cluster of Heterogeneous nuclear ribonucleoprotein K	P61979	Hnrnpk	6	29775500	5	23906840
	Heterogeneous nuclear ribonucleoprotein K	P61979	Hnrnpk	6	3.08243e+07	5	24540840
	Heterogeneous nuclear ribonucleoprotein K	B2M1R6	Hnrnpk	6	3.04243e+07	5	25718640
	Methanethiol oxidase	P17563	Hnrnpl	6	1.3259e+07	5	18379780
	Heterogeneous nuclear ribonucleoprotein M	Q9D0E1	Hnrnpm	6	3.0501e+07	6	2.32178e+07
	Cluster of Heterogeneous nuclear ribonucleoprotein R	Q8VHM5	Hnrnpr	5	10852680	4	9904075
	Heterogeneous nuclear ribonucleoprotein R	Q8VHM5	Hnrnpr	5	11602480	4	10233775
	Heterogeneous nuclear ribonucleoprotein U	Q8VEK3	Hnrnpu	6	15308250	5	14936100
	Heterogeneous nuclear ribonucleoprotein U-like protein 2	Q00PI9	Hnrnpul2	5	20637600	5	12723520
	Protein Hook homolog 3	Q8BUK6	Hook3	6	9.14152e+06	4	11765775
	Homeodomain-only protein	Q8R1H0	Hopx	4	14310950	2	15681650
	Heterochromatin protein 1-binding protein 3	Q3TEA8	Hp1bp3	5	15885460	4	10668975
	Neuron-specific calcium-binding protein hippocalcin	P84075	Hpca	6	2.6791e+07	3	9345100
	Cluster of Hippocalcin-like protein 1	P62748	Hpcal1	6	2.09536e+07	5	15405840
	Hippocalcin-like protein 1	P62748	Hpcal1	6	2.72098e+07	5	17488440
	Hippocalcin-like protein 4	Q8BGZ1	Hpcal4	6	2.30233e+07	2	17182550
	Hypoxanthine-guanine phosphoribosyltransferase	P00493	Hprt1	6	25743600	5	22023300
	Hemopexin	Q91X72	Hpx	6	18956300	6	27519750
	Cluster of GTPase HRas	Q61411	Hras	5	23555400	4	14144725
	GTPase HRas	Q61411	Hras	5	27611800	4	16026000
	Histidine-rich calcium-binding protein	G5E8J6	Hrc	0	#DIV/0!	6	10436400
	Histidine-rich glycoprotein	A0A0R4J039	Hrg	2	5371700	4	7111450
	17-β-Hydroxysteroid dehydrogenase X	Q99N15	Hsd17b10	6	3.56888e+07	6	2.2073e+07
	Estradiol 17-beta-dehydrogenase 11	Q9EQ06	Hsd17b11	6	2.19746e+07	6	2.14465e+07
	Very-long-chain 3-oxoacyl-CoA reductase	O70503	Hsd17b12	6	3.29869e+07	6	1.55818e+07
	Peroxisomal multifunctional enzyme type 2	P51660	Hsd17b4	6	1.5126e+07	5	17586440
	Estradiol 17-beta-dehydrogenase 8	P50171	Hsd17b8	5	16185600	5	16703200
	Inactive hydroxysteroid dehydrogenase-like protein 1	Q8BTX9	Hsdl1	5	12612240	4	3858700
	Hydroxysteroid dehydrogenase-like protein 2	Q2TPA8	Hsdl2	5	17144200	5	13906040
	Heat shock protein HSP 90-alpha	P07901	Hsp90aa1	6	5.8296e+07	6	72968000
	Heat shock protein HSP 90-beta	P11499	Hsp90ab1	6	6.88722e+07	6	90109500
	Endoplasmin	P08113	Hsp90b1	6	7.31439e+07	6	52626000
	Heat shock 70 kDa protein 12A	Q8K0U4	Hspa12a	6	1.5367e+07	6	21600400
	Heat shock 70 kDa protein 12B	Q9CZJ2	Hspa12b	6	12365000	5	18626000
	Heat shock 70 kDa protein 1A	Q61696	Hspa1a	6	6.07683e+07	6	40425500
	Heat shock-related 70 kDa protein 2	P17156	Hspa2	6	1.23647e+08	6	1.57409e+08
	Heat shock 70 kDa protein 4	Q3U2G2	Hspa4	6	2.85434e+07	6	2.0963e+07
	Heat shock 70 kDa protein 4L	P48722	Hspa4l	6	17148000	4	14926200
	Endoplasmic reticulum chaperone BiP	P20029	Hspa5	6	1.09471e+08	6	6.58618e+07
	Cluster of Heat shock cognate 71 kDa protein	P63017	Hspa8	6	76313000	6	7.23147e+07
	Heat shock cognate 71 kDa protein	P63017	Hspa8	6	115946500	6	1.13428e+08
	Stress-70 protein, mitochondrial	P38647	Hspa9	6	4.70742e+07	6	42209000
	Heat shock protein beta-1	P14602	Hspb1	6	47514500	6	4.54178e+07
	Heat shock protein beta-2	Q99PR8	Hspb2	1	13992000	5	19290400
	Heat shock protein beta-6	Q5EBG6	Hspb6	3	2.51477e+07	6	2.67073e+07
	Heat shock protein beta-7	P35385	Hspb7	1	9162400	5	11203320
	Heat shock protein beta-8	Q9JK92	Hspb8	1	10924000	4	13303125
	60 kDa heat shock protein, mitochondrial	P63038	Hspd1	6	5.36372e+07	6	4.33602e+07
	10 kDa heat shock protein, mitochondrial	Q64433	Hspe1	6	1.78386e+08	6	9.69592e+07
	Cluster of Basement membrane-specific heparan sulfate proteoglycan core protein	B1B0C7	Hspg2	5	13009980	4	11303725
	Basement membrane-specific heparan sulfate proteoglycan core protein	B1B0C7	Hspg2	5	13009980	4	11342975
	Basement membrane-specific heparan sulfate proteoglycan core protein	Q05793	Hspg2	5	14044980	4	11883425
	Ras-related protein Rab-11A	P62492	Hsph1	6	5.21592e+07	6	4.36463e+07
	Heat shock protein 105 kDa	Q61699	Hsph1	6	19053750	5	17405420
	HECT-type E3 ubiquitin transferase	A2AFQ0	Huwe1	4	8868900	3	5.46537e+06
	Hypoxia up-regulated protein 1	Q9JKR6	Hyou1	6	2.45735e+07	6	1.89061e+07
	Isoamyl acetate-hydrolyzing esterase 1 homolog	Q9DB29	Iah1	5	6573380	2	7258800
	Isoleucine--tRNA ligase, cytoplasmic	Q8BU30	Iars1	5	6965920	4	12007875
	Isoleucine--tRNA ligase, mitochondrial	Q8BIJ6	Iars2	6	1.67709e+07	6	1.20383e+07
	Intercellular adhesion molecule 1	P13597	Icam1	5	13703340	2	10530450
	Intercellular adhesion molecule 2	P35330	Icam2	5	16639000	3	11864000
	Insulin-degrading enzyme (Fragment)	F6RPJ9	Ide	5	13605920	3	8.34147e+06
	Isocitrate dehydrogenase [NADP] cytoplasmic	O88844	Idh1	6	32729600	6	23231700
	Isocitrate dehydrogenase [NADP], mitochondrial	P54071	Idh2	6	6.95948e+07	6	4.76358e+07
	Isocitrate dehydrogenase [NAD] subunit, mitochondrial	A0A1L1STE6	Idh3a	6	6.87908e+07	6	83741500
	Cluster of Isocitrate dehydrogenase [NAD] subunit, mitochondrial	Q91VA7	Idh3b	6	41796900	6	35692000
	Isocitrate dehydrogenase [NAD] subunit, mitochondrial	Q91VA7	Idh3b	6	41796900	6	3.62943e+07
	Isocitrate dehydrogenase [NAD] subunit, mitochondrial	A0A668KL51	Idh3b	6	42383900	6	38958000
	Isocitrate dehydrogenase [NAD] subunit gamma 1, mitochondrial	P70404	Idh3g	6	5.59255e+07	6	43409000
	Isopentenyl-diphosphate Delta-isomerase 1	P58044	Idi1	5	14913540	4	12446425
	Interferon-induced 35 kDa protein homolog	Q9D8C4	Ifi35	5	103056300	1	27917000
	Interferon-induced transmembrane protein 2	Q99J93	Ifitm2	6	23130050	3	1.73977e+07
	Interferon-induced transmembrane protein 3	Q9CQW9	Ifitm3	5	18851260	3	1.83923e+07
	Immunoglobulin-binding protein 1	Q61249	Igbp1	5	10687240	1	21405000
	Insulin-like growth factor II	P09535	Igf2	4	18868750	0	#DIV/0!
	Cation-independent mannose-6-phosphate receptor	Q07113	Igf2r	5	12153800	2	6312050
	Insulin-like growth factor-binding protein 7	E9Q5D9	Igfbp7	5	12344420	2	15140500
	Immunoglobulin heavy constant alpha (Fragment)	A0A075B6A3	Igha	6	2.39906e+07	5	26506000
	Ig gamma-1 chain C region secreted form (Fragment)	A0A075B5P4	Ighg1	6	2.31938e+07	5	28872800
	Immunoglobulin heavy constant gamma 2B (Fragment)	A0A075B5P3	Ighg2b	6	16761100	5	29931800
	Immunoglobulin heavy constant gamma 2C (Fragment)	A0A0A6YY53	Ighg2c	5	20255180	4	21224500
	Immunoglobulin kappa constant (Fragment)	A0A5H1ZRK8	Igkc	6	3.7063e+07	6	4.42695e+07
	Immunoglobulin superfamily member 8	Q8R366	Igsf8	6	1.35035e+07	3	1.14131e+07
	Interleukin enhancer-binding factor 2	Q9CXY6	Ilf2	5	11595960	3	8.96793e+06
	Integrin-linked protein kinase	O55222	Ilk	5	14643380	4	13144275
	2-hydroxyacyl-CoA lyase 2	Q8BU33	Ilvbl	5	11547080	2	8184100
	Cluster of MICOS complex subunit Mic60	Q8CAQ8	Immt	6	31442150	6	2.40146e+07
	MICOS complex subunit Mic60	Q8CAQ8	Immt	6	3.06308e+07	6	24362750
	MICOS complex subunit MIC60	E9Q800	Immt	6	3.12775e+07	5	26185700
	MICOS complex subunit MIC60	A0A0U1RP81	Immt	6	3.95111e+07	5	28586200
	MICOS complex subunit MIC60 (Fragment)	E9PVS5	Immt	6	32715500	4	40081500
	Inositol-1-monophosphatase	Q924B0	Impa1	6	31862500	5	25495200
	Protein IMPACT	O55091	Impact	4	11142400	0	#DIV/0!
	Inosine-5'-monophosphate dehydrogenase 2	P24547	Impdh2	4	11707850	2	5843750
	Alpha-internexin	P46660	Ina	6	2.38299e+07	6	45237500
	Indolethylamine N-methyltransferase	P40936	Inmt	6	2.42845e+07	5	19557800
	Inositol polyphosphate 1-phosphatase	P49442	Inpp1	6	13801150	4	9587875
	Inositol polyphosphate-5-phosphatase A	E9QAS7	Inpp5a	5	11644160	2	7961200
	Importin-5	Q8BKC5	Ipo5	5	10620180	6	9432950
	Importin-7	Q9EPL8	Ipo7	5	7297560	4	6982300
	Importin-9	E9QKZ2	Ipo9	4	4347400	3	4077500
	Ras GTPase-activating-like protein IQGAP1	Q9JKF1	Iqgap1	6	1.64082e+07	6	9.46573e+06
	Ras GTPase-activating-like protein IQGAP2	Q3UQ44	Iqgap2	4	11198725	0	#DIV/0!
	Immunity-related GTPase family M protein 1	Q60766	Irgm1	5	13760760	1	8281100
	Iron-sulfur cluster assembly 2 homolog, mitochondrial (Fragment)	A0A1Y7VK19	Isca2	5	12970800	1	9503000
	Immunoglobulin superfamily containing leucine-rich repeat protein	Q6GU68	Islr	5	14928620	5	14657040
	Isochorismatase domain-containing protein 1	Q91V64	Isoc1	6	1.63241e+07	4	14555775
	Isochorismatase domain-containing protein 2A	P85094	Isoc2a	6	2.51873e+07	5	10255240
	IST1 homolog	Q9CX00	Ist1	5	15735820	5	9414780
	Inositol-3-phosphate synthase 1	Q9JHU9	Isyna1	6	1.74124e+07	3	9.38613e+06
	Integrin alpha-1	Q3V3R4	Itga1	6	18461750	5	11404660
	Integrin alpha-3	Q62470	Itga3	5	18168460	3	1.01422e+07
	Integrin alpha-5	P11688	Itga5	5	10625240	3	10663800
	Integrin alpha-6	A0A5F8MPB5	Itga6	5	14200760	5	19148840
	Cluster of Integrin alpha-7	Q3TZS3	Itga7	6	1.60183e+07	6	1.58367e+07
	Integrin alpha-7	Q3TZS3	Itga7	6	1.60183e+07	6	16041850
	Integrin alpha-7	G3X9Q1	Itga7	6	17209450	6	1.61565e+07
	Integrin alpha-8	A2ARA8	Itga8	4	16928975	0	#DIV/0!
	Integrin alpha-V	P43406	Itgav	6	1.35105e+07	4	13661750
	Integrin beta-1	P09055	Itgb1	6	36430250	6	29752000
	Integrin beta-2	P11835	Itgb2	3	9191000	4	7321750
	Integrin beta-4	A2A863	Itgb4	5	9690880	6	1.51143e+07
	Integrin beta	G5E8F8	Itgb5	6	11181250	3	7.72453e+06
	Integrin beta-8	Q0VBD0	Itgb8	4	7045750	2	3451000
	Inter-alpha-trypsin inhibitor heavy chain H5	Q8BJD1	Itih5	5	8490700	2	17240650
	Integral membrane protein 2B	O89051	Itm2b	6	1.16562e+07	4	9502775
	Inosine triphosphate pyrophosphatase	Q9D892	Itpa	6	1.55104e+07	3	1.0913e+07
	Cluster of Inositol 1,4,5-trisphosphate receptor type 1	P11881	Itpr1	6	1.04764e+07	2	8013550
	Inositol 1,4,5-trisphosphate receptor type 1	P11881	Itpr1	6	1.07924e+07	2	8013550
	Inositol 1,4,5-trisphosphate receptor type 3	P70227	Itpr3	3	1.53183e+07	4	7978250
	Intersectin-1	E9Q0N0	Itsn1	4	12464625	2	11335050
	Isovaleryl-CoA dehydrogenase, mitochondrial	Q9JHI5	Ivd	6	4.20213e+07	5	31166000
	Junctional adhesion molecule C	Q9D8B7	Jam3	5	21911680	6	22096000
	Junction plakoglobin	Q02257	Jup	5	13332700	5	15951260
	Lysine--tRNA ligase	Q99MN1	Kars1	5	16369080	5	15942180
	K(+) channel subunit beta-1	A0A571BEM7	Kcnab2	5	10733940	4	13880400
	Inward rectifier potassium channel 13	P86046	Kcnj13	6	3.47083e+07	0	#DIV/0!
	BTB/POZ domain-containing protein KCTD12	A0A0R4J2B2	Kctd12	6	2.36189e+07	4	14225100
	Keratocan	O35367	Kera	1	185850000	5	18725000
	Kinesin-like protein	E0CZ72	Kif2a	5	9073540	1	2813200
	Kinesin heavy chain isoform 5A	P33175	Kif5a	5	24788180	5	14296480
	Kinesin-1 heavy chain	Q61768	Kif5b	5	16883520	6	12289150
	Cluster of Kinesin heavy chain isoform 5C	P28738	Kif5c	5	21817980	6	13641900
	Kinesin heavy chain isoform 5C	P28738	Kif5c	5	21817980	5	15422680
	Kinesin light chain	A0A5F8MPZ2	Klc1	5	14050880	5	13733160
	Kinesin light chain	D3YXZ3	Klc2	3	12186600	5	14056220
	Cluster of Kinesin light chain 4	Q9DBS5	Klc4	4	15401500	2	12530000
	Kinesin light chain 4	Q9DBS5	Klc4	4	15299000	2	12530000
	Kelch-like protein 40	A0A0R4J166	Klhl40	0	#DIV/0!	6	7.00222e+06
	Kelch-like protein 41	A2AUC9	Klhl41	2	9222750	6	2.24288e+07
	Cluster of Bradykinin	A0A0R4J038	Kng1	4	12173125	5	21774460
	Bradykinin	A0A0R4J038	Kng1	4	12173125	4	26101500
	Kininogen 2	Q6S9I0	Kng2	3	18167000	4	21078075
	Importin subunit alpha-4	O35344	Kpna3	5	9663460	4	9248250
	Importin subunit alpha-3	A0A0B4J1E7	Kpna4	5	8834160	4	8025900
	Cluster of Importin subunit alpha-7	O35345	Kpna6	5	9564100	2	4993850
	Importin subunit alpha-7	O35345	Kpna6	4	10232225	2	5556800
	Importin subunit beta-1	P70168	Kpnb1	6	17728450	6	1.36803e+07
	GTPase KRas	P32883	Kras	5	23646000	2	15889500
	Keratin, type I cytoskeletal 10	A2A513	Krt10	5	47825860	3	34083000
	Keratin, type I cytoskeletal 13	P08730	Krt13	4	78209375	2	17673000
	Keratin, type I cytoskeletal 18	P05784	Krt18	6	2.92383e+07	3	3.41831e+07
	Keratin, type II cytoskeletal 8	P11679	Krt4	6	38969950	5	444250800
	Keratin, type II cytoskeletal 2 oral	Q3UV17	Krt76	6	3.24825e+08	3	1.84343e+08
	Kinectin	A0A087WNW3	Ktn1	5	9264520	5	6238500
	Kynurenine--oxoglutarate transaminase 3	Q71RI9	Kyat3	5	10416340	4	9942300
	Neural cell adhesion molecule L1	A2AFG7	L1cam	5	10057280	4	10194200
	L-2-hydroxyglutarate dehydrogenase, mitochondrial	Q91YP0	L2hgdh	4	8836275	1	4928000
	Laminin subunit alpha-2	Q60675	Lama2	2	5600850	5	10001000
	Laminin subunit alpha-4	P97927	Lama4	3	6.57223e+06	5	10301300
	Laminin subunit alpha-5	Q61001	Lama5	5	9970480	3	6.88683e+06
	Laminin subunit beta-1	E9QN70	Lamb1	5	10645020	4	11561100
	Laminin subunit beta-2	Q61292	Lamb2	5	12699000	5	15603000
	Laminin subunit gamma-1	F8VQJ3	Lamc1	5	11710520	6	1.55463e+07
	Lysosome-associated membrane glycoprotein 1	P11438	Lamp1	6	2.59369e+07	6	1.93362e+07
	Lysosome-associated membrane glycoprotein 2	P17047	Lamp2	6	3.54711e+07	5	27196000
	Ragulator complex protein LAMTOR1	Q9CQ22	Lamtor1	4	13743200	4	10649125
	Ragulator complex protein LAMTOR3	O88653	Lamtor3	4	8623475	3	2.11643e+07
	Glutathione S-transferase LANCL1	O89112	Lancl1	5	21767000	4	16099000
	LanC-like protein 2 (Fragment)	F6RJV6	Lancl2	5	15713840	3	9.64803e+06
	Cytosol aminopeptidase	Q9CPY7	Lap3	6	14108600	6	1.4818e+07
	Leucine--tRNA ligase, cytoplasmic	Q8BMJ2	Lars1	4	11190350	4	12824250
	Cluster of LIM and SH3 domain protein 1	Q61792	Lasp1	6	3.28278e+07	5	21904660
	LIM and SH3 domain protein 1	Q61792	Lasp1	6	3.28278e+07	5	21904660
	LIM and SH3 domain protein 1 (Fragment)	A2A6H1	Lasp1	6	6.01043e+07	4	17804550
	Delta(14)-sterol reductase LBR	Q3U9G9	Lbr	4	14845250	4	5986450
	Plastin-2	Q61233	Lcp1	6	15947200	6	16983850
	Cluster of LIM domain-binding protein 3	E9PYJ9	Ldb3	6	2.03547e+07	6	51098500
	LIM domain-binding protein 3	E9PYJ9	Ldb3	6	2.14399e+07	6	53410500
	LIM domain-binding protein 3	Q9JKS4	Ldb3	6	2.01554e+07	6	5.12657e+07
	L-lactate dehydrogenase	A0A1B0GSX0	Ldha	6	77120500	6	1.07022e+08
	L-lactate dehydrogenase B chain	A0A6I8MX27	Ldhb	6	1.00154e+08	6	8.70827e+07
	Mitochondrial proton/calcium exchanger protein	Q9Z2I0	Letm1	5	28415000	6	1.69511e+07
	Galectin-1	P16045	Lgals1	6	1.04294e+08	6	85382500
	Galectin-3	P16110	Lgals3	3	13174000	4	16821575
	Galectin-3-binding protein	Q07797	Lgals3bp	5	7662580	3	11019400
	Galectin-related protein	Q8VED9	Lgalsl	5	19966100	3	9.96567e+06
	Legumain	O89017	Lgmn	5	24324400	5	15580960
	Cluster of LIM domain and actin-binding protein 1	Q9ERG0	Lima1	5	18049200	4	17965000
	LIM domain and actin-binding protein 1	Q9ERG0	Lima1	5	18049200	3	15536000
	LIM and calponin homology domains-containing protein 1	A0A571BG24	Limch1	1	10307000	4	9974925
	LIM and senescent cell antigen-like-containing domain protein	A0A0R4J005	Lims1	6	1.79555e+07	5	14951540
	LIM and senescent cell antigen-like-containing domain protein 2	Q91XD2	Lims2	5	24857000	2	43968500
	Protein lin-7 homolog A	Q8JZS0	Lin7a	5	85397400	3	5.44077e+07
	Protein lin-7 homolog B	O88951	Lin7b	4	50298500	4	44120500
	Cluster of Protein lin-7 homolog C	O88952	Lin7c	6	3.61487e+07	6	2.48339e+07
	Protein lin-7 homolog C	O88952	Lin7c	6	4.452e+07	6	2.48339e+07
	Lysosomal acid lipase/cholesteryl ester hydrolase	Q9Z0M5	Lipa	3	1.01047e+07	4	6741900
	Protein ERGIC-53	Q9D0F3	Lman1	6	2.95971e+07	5	20418280
	Vesicular integral-membrane protein VIP36	Q9DBH5	Lman2	6	2.8192e+07	5	23104440
	VIP36-like protein	D3Z4P2	Lman2l	4	10322600	0	#DIV/0!
	LIM and cysteine-rich domains protein 1	Q8VEE1	Lmcd1	4	8860750	4	17605050
	Prelamin-A/C	P48678	Lmna	6	5.19844e+07	6	4.79541e+07
	Lamin-B1	P14733	Lmnb1	6	33031400	6	2.60258e+07
	Lamin-B2	P21619	Lmnb2	6	2.21681e+07	6	1.72174e+07
	Leiomodin-1	F8VPR1	Lmod1	5	9400820	0	#DIV/0!
	Leucyl-cystinyl aminopeptidase	Q8C129	Lnpep	5	10763780	5	8620940
	Endoplasmic reticulum junction formation protein lunapark	Q7TQ95	Lnpk	5	13806000	3	9.14887e+06
	Cluster of Lon protease homolog, mitochondrial	Q8CGK3	Lonp1	5	17146800	6	11569050
	Lon protease homolog, mitochondrial	Q8CGK3	Lonp1	5	17146800	6	11569050
	Lysophosphatidic acid receptor 1	P61793	Lpar1	2	45767000	5	19616220
	Lipoma-preferred partner homolog	Q8BFW7	Lpp	6	1.9409e+07	3	1.39022e+07
	Prolow-density lipoprotein receptor-related protein 1	A0A0R4J0I9	Lrp1	6	20264150	6	1.26273e+07
	Alpha-2-macroglobulin receptor-associated protein	P55302	Lrpap1	6	3.59641e+07	5	20148420
	Leucine-rich PPR motif-containing protein, mitochondrial	Q6PB66	Lrpprc	5	12886200	5	10070180
	Leucine-rich repeat-containing protein 47	E9PV22	Lrrc47	4	6247025	1	2867300
	Leucine-rich repeat-containing protein 57 (Fragment)	A2AKH7	Lrrc57	4	8948850	3	6.76047e+06
	Leucine-rich repeat-containing protein 59	Q922Q8	Lrrc59	4	21351000	4	16504175
	Limbic system-associated membrane protein	A0A087WP80	Lsamp	6	17545000	1	12871000
	U6 snRNA-associated Sm-like protein LSm2	O35900	Lsm2	4	15337250	2	7955650
	U6 snRNA-associated Sm-like protein LSm8	Q6ZWM4	Lsm8	5	16592660	4	8874925
	Leukotriene A-4 hydrolase	P24527	Lta4h	6	17885350	6	1.43079e+07
	Latent-transforming growth factor beta-binding protein 4	D3Z598	Ltbp4	5	16775400	2	9205400
	Lactotransferrin	P08071	Ltf	4	7734600	5	9240960
	Cluster of Lumican	P51885	Lum	6	8.96937e+07	6	1.82982e+08
	Lumican	P51885	Lum	6	9.15753e+07	6	189080500
	Latexin	P70202	Lxn	6	24234200	5	31519000
	Lymphocyte antigen 6C1	A0A087WNZ5	Ly6c1	6	3.56734e+07	4	28162500
	Tyrosine-protein kinase Lyn	P25911	Lyn	4	17258125	2	15594700
	Acyl-protein thioesterase 1	J3QP56	Lypla1	5	52860200	5	25545400
	LYR motif-containing protein 4	Q8K215	Lyrm4	5	20907400	3	1.48763e+07
	Lysozyme C-2	P08905	Lyz2	4	14273575	4	19659975
	Leucine zipper transcription factor-like protein 1	Q9JHQ5	Lztfl1	5	9152640	1	4901700
	Cation-dependent mannose-6-phosphate receptor	P24668	M6pr	6	2.87404e+07	5	24692600
	Microtubule-actin cross-linking factor 1	B1ARU4	Macf1	5	9559160	3	22098800
	ADP-ribose glycohydrolase MACROD1	Q922B1	Macrod1	5	22939600	6	2.14463e+07
	Core histone macro-H2A.1	Q9QZQ8	Macroh2a1	5	11029980	4	8872400
	Myelin-associated glycoprotein	P20917	Mag	5	18989600	6	6.47822e+07
	Protein mago nashi homolog	P61327	Magoh	5	16437580	2	17708550
	Protein MAL2	Q8BI08	Mal2	4	18090450	0	#DIV/0!
	Alpha-mannosidase	E9PZ88	Man2c1	4	4775825	2	4410600
	Mesencephalic astrocyte-derived neurotrophic factor	Q3TMX5	Manf	6	3.16546e+07	4	31154500
	Amine oxidase [flavin-containing] A	Q64133	Maoa	6	2.37373e+07	5	19574400
	Amine oxidase [flavin-containing] B	Q8BW75	Maob	6	2.78566e+07	5	17874180
	Microtubule-associated protein 1A	A2ARP8	Map1a	6	1.24806e+07	5	23257000
	Microtubule-associated protein 1B	P14873	Map1b	5	18308200	5	20963800
	Microtubule-associated proteins 1A/1B light chain 3B	Q9CQV6	Map1lc3b	1	20631000	4	12046800
	Microtubule-associated protein	A0A668KLC6	Map2	6	1.6227e+07	5	9192040
	Cluster of Dual specificity mitogen-activated protein kinase kinase 1	P31938	Map2k1	5	20039700	4	11559100
	Dual specificity mitogen-activated protein kinase kinase 1	P31938	Map2k1	5	20684220	4	15655500
	Dual specificity mitogen-activated protein kinase kinase 2	Q63932	Map2k2	5	19516500	4	13456375
	Dual specificity mitogen-activated protein kinase kinase 4	P47809	Map2k4	3	7591000	4	7782375
	Cluster of Dual specificity mitogen-activated protein kinase kinase 6	P70236	Map2k6	4	8540150	2	10216700
	Dual specificity mitogen-activated protein kinase kinase 6	P70236	Map2k6	4	8540150	2	10216700
	Cluster of Microtubule-associated protein 4	P27546	Map4	6	1.77565e+07	6	1.40994e+07
	Microtubule-associated protein 4	P27546	Map4	6	1.8109e+07	6	1.44759e+07
	Microtubule-associated protein 6	Q7TSJ2	Map6	6	1.47136e+07	3	1.09753e+07
	Mitogen-activated protein kinase 1	P63085	Mapk1	6	2.83284e+07	6	1.84074e+07
	Mitogen-activated protein kinase 3	Q63844	Mapk3	6	2.84179e+07	6	32387650
	Microtubule-associated protein RP/EB family member 1	Q61166	Mapre1	6	1.97861e+07	4	21055250
	Microtubule-associated protein RP/EB family member 2 (Fragment)	D3YYK8	Mapre2	5	19615200	4	23780500
	Cluster of Microtubule-associated protein RP/EB family member 3	Q6PER3	Mapre3	5	20340000	5	16299560
	Microtubule-associated protein RP/EB family member 3	Q6PER3	Mapre3	5	21653000	5	16507960
	Microtubule-associated protein RP/EB family member 3	D3Z6G3	Mapre3	5	21899600	5	17029360
	Cluster of Microtubule-associated protein	A2A5Y6	Mapt	5	22004000	4	13152800
	Microtubule-associated protein	A2A5Y6	Mapt	5	20189800	4	13454550
	Microtubule-associated protein	B1AQW2	Mapt	5	25076400	2	9807400
	E3 ubiquitin-protein ligase MARCHF5	A0A0R4J1H0	Marchf5	5	14140860	0	#DIV/0!
	Myristoylated alanine-rich C-kinase substrate	P26645	Marcks	6	5.83837e+07	6	34437500
	MARCKS-related protein	P28667	Marcksl1	5	18602120	3	1.40015e+07
	Methionine--tRNA ligase, cytoplasmic	E9QB02	Mars1	3	7609900	5	7955100
	S-adenosylmethionine synthase isoform type-2	Q3THS6	Mat2a	5	18887800	4	20205000
	Methionine adenosyltransferase 2 subunit beta	Q99LB6	Mat2b	5	11792160	4	13710725
	Matrin-3	Q8K310	Matr3	5	19305000	4	14729250
	Mitochondrial antiviral-signaling protein	Q8VCF0	Mavs	5	13334360	4	13871725
	Myoglobin	P04247	Mb	6	1.22532e+08	6	1.85856e+08
	Cluster of Muscleblind-like protein 1	A0A0A6YVV8	Mbnl1	4	13919900	5	7393580
	Muscleblind-like protein 1	A0A0A6YVV8	Mbnl1	4	15151150	4	8685625
	Muscleblind-like protein 2	A0A2K6EDM5	Mbnl2	4	15882150	5	7106280
	Lysophospholipid acyltransferase 7	Q8CHK3	Mboat7	4	12918400	0	#DIV/0!
	Myelin basic protein	A0A498WGS3	Mbp	6	2.71914e+08	6	3.03207e+08
	Cell surface glycoprotein MUC18	Q8R2Y2	Mcam	5	18963600	4	16402775
	Methylcrotonoyl-CoA carboxylase subunit alpha, mitochondrial	Q99MR8	Mccc1	5	19540000	5	12160960
	Methylcrotonoyl-CoA carboxylase beta chain, mitochondrial	Q3ULD5	Mccc2	6	1.61203e+07	5	11949740
	Methylmalonyl-CoA epimerase, mitochondrial	Q9D1I5	Mcee	5	16605400	3	1.34665e+07
	Multiple coagulation factor deficiency protein 2 homolog	Q8K5B2	Mcfd2	5	16533120	4	19834325
	Calcium uniporter protein, mitochondrial	Q3UMR5	Mcu	5	14310560	6	9.94782e+06
	Malate dehydrogenase, cytoplasmic	P14152	Mdh1	6	1.44981e+08	6	109607500
	Malate dehydrogenase, mitochondrial	P08249	Mdh2	6	2.97312e+08	6	2.38176e+08
	Magnesium-dependent phosphatase 1	Q9D967	Mdp1	5	14056220	3	12972700
	NADP-dependent malic enzyme	P06801	Me1	6	14432200	6	17981900
	NAD-dependent malic enzyme, mitochondrial	Q99KE1	Me2	6	20648200	5	14043480
	NADP-dependent malic enzyme, mitochondrial	Q8BMF3	Me3	6	1.34932e+07	4	15057800
	Cluster of Methyl-CpG-binding protein 2	Q9Z2D6	Mecp2	5	19874000	2	19747000
	Methyl-CpG-binding protein 2	Q9Z2D6	Mecp2	5	18555000	2	19491000
	Methyl-CpG-binding protein 2	D3Z7U4	Mecp2	5	30012800	2	19747000
	Enoyl-[acyl-carrier-protein] reductase, mitochondrial	Q9DCS3	Mecr	6	13727200	5	9035820
	LRP chaperone MESD	Q9ERE7	Mesd	5	30834600	3	16262300
	Methionine aminopeptidase 1	Q8BP48	Metap1	4	9366600	1	22198000
	Methionine aminopeptidase 2	O08663	Metap2	4	14106275	5	6335640
	Methyltransferase-like 26	Q9DCS2	Mettl26	5	13773240	1	3323900
	Methyltransferase-like 7A1	Q8C6B0	Mettl7a1	5	30732560	5	32152000
	Microfibril-associated glycoprotein 4	Q9D1H9	Mfap4	6	3.60869e+07	5	61060800
	Cluster of Mitochondrial fission factor	E0CYB9	Mff	4	8825500	1	4811500
	Mitochondrial fission factor	E0CYB9	Mff	4	10460500	1	4811500
	Lactadherin	P21956	Mfge8	6	2.4112e+07	5	13989380
	Mitofusin-2	Q80U63	Mfn2	5	8876980	0	#DIV/0!
	Monoglyceride lipase	D3YYS6	Mgll	6	1.72319e+07	5	28408400
	Melanoma inhibitory activity protein 2	A0A1W2P711	Mia2	4	8268625	2	6368300
	Transport and Golgi organization protein 1 homolog	Q8BI84	Mia3	5	10149520	4	6701450
	MICOS complex subunit MIC13	Q8R404	Micos13	6	2.57353e+07	5	13017880
	Migration and invasion enhancer 1	Q9CQ86	Mien1	5	20098000	2	18809500
	Macrophage migration inhibitory factor	P34884	Mif	6	95868500	5	87126800
	Malectin	Q6ZQI3	Mlec	6	3.0663e+07	6	2.33267e+07
	Malonyl-CoA decarboxylase, mitochondrial	Q99J39	Mlycd	4	15080325	2	10237950
	Corrinoid adenosyltransferase	Q9D273	Mmab	4	10833900	2	12146500
	Methylmalonyl-CoA mutase, mitochondrial	P16332	Mmut	6	1.99524e+07	6	6.52154e+07
	MOB kinase activator 1A	Q921Y0	Mob1a	3	16790100	4	10004350
	MOB-like protein phocein	E0CXA9	Mob4	4	10513875	4	9375075
	Myelin-oligodendrocyte glycoprotein	Q3UY21	Mog	5	40272200	6	13190350
	Mannosyl-oligosaccharide glucosidase	Q80UM7	Mogs	5	8924000	3	5.05667e+06
	Mitochondrial pyruvate carrier 1	P63030	Mpc1	3	16262200	4	15998200
	Cluster of Mitochondrial pyruvate carrier 2	Q9D023	Mpc2	6	36931950	6	4.62962e+07
	Mitochondrial pyruvate carrier 2	Q9D023	Mpc2	6	51545950	6	4.62962e+07
	Mannose-P-dolichol utilization defect 1 protein	Q8R0J2	Mpdu1	4	14871475	3	1.00972e+07
	Mpdz protein	B2RQR2	Mpdz	5	4945040	1	2324300
	Mannose-6-phosphate isomerase	Q924M7	Mpi	5	9119540	4	10600600
	Myeloperoxidase	P11247	Mpo	1	7282800	4	6068000
	55 kDa erythrocyte membrane protein	P70290	Mpp1	4	8269400	4	9836250
	MAGUK p55 subfamily member 2	Q9WV34	Mpp2	5	15661520	2	13991900
	MAGUK p55 subfamily member 7	G5E8S8	Mpp7	4	10173225	1	1338500
	Myosin phosphatase Rho-interacting protein	Q5SWZ5	Mprip	5	8110460	1	35136000
	3-mercaptopyruvate sulfurtransferase	Q99J99	Mpst	6	1.98942e+07	5	21898100
	Cluster of Myelin protein P0	P27573	Mpz	6	1.89284e+08	6	3.13588e+08
	Myelin protein P0	P27573	Mpz	6	210550500	6	354545000
	Myelin peripheral protein	A0A5F8MPM4	Mpz	6	178783500	6	3.13068e+08
	Macrophage mannose receptor 1	Q61830	Mrc1	6	16801900	5	9151660
	C-type mannose receptor 2	Q64449	Mrc2	6	1.39991e+07	4	13264875
	39S ribosomal protein L12, mitochondrial	Q9DB15	Mrpl12	6	1.83354e+07	6	23997450
	39S ribosomal protein L37, mitochondrial	Q921S7	Mrpl37	4	9656450	2	7220050
	39S ribosomal protein L39, mitochondrial	Q9JKF7	Mrpl39	4	6049775	1	12275000
	39S ribosomal protein L43, mitochondrial	Q5RL20	Mrpl43	4	17069250	0	#DIV/0!
	28S ribosomal protein S23, mitochondrial	Q8VE22	Mrps23	5	9342360	2	6728850
	28S ribosomal protein S30, mitochondrial	Q9D0G0	Mrps30	5	9671140	1	7930700
	28S ribosomal protein S36, mitochondrial	Q9CQX8	Mrps36	5	22050600	4	17334500
	Moesin	P26041	Msn	6	3.87754e+07	6	19770300
	Mitochondrial peptide methionine sulfoxide reductase	Q9D6Y7	Msra	4	12682375	2	14283500
	Peptide-methionine (R)-S-oxide reductase	A0A0R4J139	Msrb3	4	10514450	3	12082700
	Metallothionein-3	P28184	Mt3	6	4.80663e+07	2	11643650
	S-methyl-5'-thioadenosine phosphorylase	Q9CQ65	Mtap	5	21619000	4	19581000
	Mitochondrial amidoxime reducing component 2	Q922Q1	Mtarc2	6	36509650	6	1.72543e+07
	ATP synthase protein 8	P03930	Mtatp8	6	2.20382e+08	6	160901500
	Mitochondrial carrier homolog 1	Q791T5	Mtch1	5	14961140	2	8692450
	Mitochondrial carrier homolog 2	Q791V5	Mtch2	6	2.81186e+07	5	25699800
	Cytochrome c oxidase subunit 2	P00405	Mtco2	6	8.16317e+07	6	8.95557e+07
	Protein LYRIC	Q80WJ7	Mtdh	5	13940500	3	1.33261e+07
	Mitochondrial fission regulator 1-like	Q9CWE0	Mtfr1l	5	9671020	2	5909950
	C-1-tetrahydrofolate synthase, cytoplasmic	Q922D8	Mthfd1	5	25229000	6	1.26062e+07
	Monofunctional C1-tetrahydrofolate synthase, mitochondrial	Q3V3R1	Mthfd1l	4	8749225	5	7013080
	NADH-ubiquinone oxidoreductase chain 3	P03899	Mtnd3	5	25779400	3	1.35857e+07
	NADH-ubiquinone oxidoreductase chain 4	P03911	Mtnd4	4	2925575	2	5373250
	NADH-ubiquinone oxidoreductase chain 5	P03921	Mtnd5	6	19103500	1	17171000
	Myotrophin	P62774	Mtpn	6	49437350	6	31298350
	Metaxin-1	F7C846	Mtx1	5	18611000	6	1.05323e+07
	Metaxin-2	O88441	Mtx2	6	1.74425e+07	6	1.24504e+07
	Cluster of Murinoglobulin-1	P28665	Mug1	5	14047420	6	1.19159e+07
	Murinoglobulin-1	P28665	Mug1	5	14047420	6	1.19159e+07
	Cluster of Major urinary protein 1	A2CEL1	Mup1	5	22741820	6	18240000
	Major urinary protein 1	A2CEL1	Mup1	5	23233160	6	2.11383e+07
	Major urinary protein 14 (Fragment)	B8JI96	Mup14	4	23696775	6	22313000
	Major urinary protein 2	P11589	Mup2	5	23649700	6	2.08588e+07
	Major urinary protein 5	P11591	Mup5	3	2.48933e+07	5	29373000
	Musculoskeletal embryonic nuclear protein 1	Q99JI1	Mustn1	5	35326000	3	11913300
	Major vault protein	Q9EQK5	Mvp	6	8.30988e+06	6	8.64417e+06
	Matrix-remodeling-associated protein 7	Q9CZH7	Mxra7	5	20366000	2	12116600
	Myeloid-associated differentiation marker	O35682	Myadm	4	26615700	4	16875750
	Cluster of Myosin-binding protein C, slow-type	Q6P6L5	Mybpc1	5	10192380	6	4.21058e+07
	Myosin-binding protein C, slow-type	Q6P6L5	Mybpc1	5	10192380	6	4.41013e+07
	Myosin-binding protein C, slow-type	D3YU50	Mybpc1	5	10400980	6	4.37947e+07
	Myosin-binding protein C, slow-type	A0A571BEN1	Mybpc1	5	10400980	6	4.27088e+07
	Myosin-binding protein C, fast-type	Q5XKE0	Mybpc2	5	8026820	6	3.44498e+07
	Myosin-binding protein H	P70402	Mybph	0	#DIV/0!	4	17802050
	c-Myc-binding protein	Q9EQS3	Mycbp	5	21572920	4	10082950
	Myeloid-derived growth factor	Q9CPT4	Mydgf	3	3.28233e+07	4	17856100
	Myelin expression factor 2	Q8C854	Myef2	5	15331680	4	11027775
	MYG1 exonuclease	Q9JK81	Myg1	5	15205340	3	8.24873e+06
	Myosin, heavy polypeptide 2, skeletal muscle, adult	G3UW82	Myh1	4	23923500	6	4.42362e+07
	Myosin-10	Q3UH59	Myh10	6	2.10872e+07	6	1.65223e+07
	Cluster of Myosin-11	A0A338P6K2	Myh11	6	2.73463e+07	6	13616550
	Myosin-11	A0A338P6K2	Myh11	6	27326100	6	13616550
	Myosin-11	E9QPE7	Myh11	6	27552600	6	13626550
	Myosin-14	K3W4R2	Myh14	5	21795460	5	16813900
	Myosin-1	Q5SX40	Myh15	5	21175400	6	4.85582e+07
	Myosin-8	P13542	Myh2	3	2.61423e+07	5	61168400
	Myosin-6	Q02566	Myh3	4	26742000	3	5.17863e+07
	Cluster of Myosin-4	Q5SX39	Myh4	6	1.67892e+07	6	4.17163e+07
	Myosin-4	Q5SX39	Myh4	6	17747050	6	49661500
	Myosin, heavy polypeptide 13, skeletal muscle	B1AR69	Myh6	5	27582800	2	50198500
	Myosin-3	P13541	Myh7	4	25654000	6	6.11893e+07
	Myosin-7	Q91Z83	Myh8	5	24810000	6	5.04773e+07
	Myosin-9	Q8VDD5	Myh9	6	19038300	6	1.59972e+07
	Cluster of Myosin light chain 1/3, skeletal muscle isoform	P05977	Myl1	6	6.34572e+07	6	173608500
	Myosin light chain 1/3, skeletal muscle isoform	P05977	Myl1	6	6.32373e+07	6	163867000
	Myosin light chain 1/3, skeletal muscle isoform	E9PWG4	Myl1	6	7.90192e+07	6	221600500
	Myosin regulatory light chain 10	A0A0G2JDZ4	Myl10	3	1.08955e+08	6	3.29138e+07
	Myosin, light chain 12A, regulatory, non-sarcomeric	Q6ZWQ9	Myl12a	6	5.90032e+07	6	2.55247e+07
	Myosin regulatory light chain 12B	Q3THE2	Myl12b	5	60945820	6	2.54109e+07
	Cluster of Myosin regulatory light chain 2, ventricular/cardiac muscle isoform	P51667	Myl2	3	1.08955e+08	6	24907900
	Myosin regulatory light chain 2, ventricular/cardiac muscle isoform	P51667	Myl2	2	136333500	6	2.68372e+07
	Myosin regulatory light chain 2, ventricular/cardiac muscle isoform (Fragment)	D3YUI7	Myl2	2	136333500	6	28560400
	Myosin light chain 3	P09542	Myl3	5	224406520	6	94967000
	Myosin light chain 4 (Fragment)	A2A6Q8	Myl4	5	249997200	2	822425000
	Cluster of Myosin light polypeptide 6	Q60605	Myl6	6	1.3155e+08	6	5.51582e+07
	Myosin light polypeptide 6	Q60605	Myl6	6	1.45994e+08	6	5.51582e+07
	Myosin light polypeptide 6	A0A1W2P6G5	Myl6	6	123787500	6	5.12732e+07
	Myosin light chain 6B	Q8CI43	Myl6b	6	5.64379e+08	6	5.72102e+07
	Cluster of Myosin regulatory light polypeptide 9	Q9CQ19	Myl9	6	49786850	6	2.35804e+07
	Myosin regulatory light polypeptide 9	Q9CQ19	Myl9	6	5.56889e+07	5	25961400
	Myosin light chain kinase, smooth muscle	B1B1A8	Mylk	6	3.78882e+07	6	1.38307e+07
	Myosin light chain kinase 2, skeletal/cardiac muscle	Q8VCR8	Mylk2	0	#DIV/0!	5	15312700
	Cluster of Myosin regulatory light chain 2, skeletal muscle isoform	P97457	Mylpf	6	6.54507e+07	6	2.02042e+08
	Myosin regulatory light chain 2, skeletal muscle isoform	P97457	Mylpf	6	6.69162e+07	6	2.23648e+08
	Myosin regulatory light chain 2, skeletal muscle isoform (Fragment)	F6ULR7	Mylpf	6	69395700	6	2.01242e+08
	Unconventional myosin-Ic	Q9WTI7	Myo1c	5	12417100	6	9512750
	Unconventional myosin-6	E9PVU0	Myo6	5	9850440	0	#DIV/0!
	Myoferlin	A0A286YDF5	Myof	5	17627580	5	12285620
	Myomesin-1	Z4YJF5	Myom1	1	5115500	6	2.20243e+07
	Myomesin 2	Q14BI5	Myom2	1	7928300	6	29011500
	Myomesin-3	A2ABU4	Myom3	0	#DIV/0!	4	8853275
	Myotilin	Q9JIF9	Myot	0	#DIV/0!	6	22078500
	Myozenin-1	Q9JK37	Myoz1	2	13283000	6	3.84598e+07
	Myozenin-2	Q9JJW5	Myoz2	0	#DIV/0!	4	17858600
	Myozenin-3	E9QJU4	Myoz3	1	4165200	4	15578250
	Myopalladin	Q5DTJ9	Mypn	4	45138500	1	17186000
	N-acylethanolamine-hydrolyzing acid amidase	Q9D7V9	Naaa	4	12842300	3	9161800
	Cluster of N-acetylated-alpha-linked acidic dipeptidase 2	G3UWC2	Naalad2	5	9944960	4	8350875
	N-acetylated-alpha-linked acidic dipeptidase 2	G3UWC2	Naalad2	5	9944960	4	8250350
	Nascent polypeptide-associated complex subunit alpha, muscle-specific form	P70670	Naca	4	22896700	6	9.37412e+06
	NAC-alpha domain-containing protein 1	Q5SWP3	Nacad	0	#DIV/0!	4	14189400
	NAD kinase 2, mitochondrial	Q8C5H8	Nadk2	5	10727020	1	3180200
	NEDD8-activating enzyme E1 regulatory subunit	E0CZE0	Nae1	5	9654700	3	11957400
	Alpha-N-acetylgalactosaminidase	Q9QWR8	Naga	6	11941650	4	9219925
	N-acetyl-D-glucosamine kinase	Q9QZ08	Nagk	4	15526275	3	1.40744e+07
	Nicotinamide phosphoribosyltransferase	Q99KQ4	Nampt	5	14638800	4	16286250
	Sialic acid synthase	Q99J77	Nans	5	14974400	4	13109425
	Nucleosome assembly protein 1-like 1	P28656	Nap1l1	5	6637340	4	19236000
	Nap1l4 protein	B7ZNL2	Nap1l4	3	2.87867e+07	5	13206920
	Alpha-soluble NSF attachment protein	Q9DB05	Napa	6	2.52769e+07	5	19625000
	Beta-soluble NSF attachment protein	P28663	Napb	6	21853050	4	17439750
	Gamma-soluble NSF attachment protein (Fragment)	D3Z4B2	Napg	6	1.91457e+07	5	10908160
	Asparagine--tRNA ligase	A0A498WGK2	Nars	5	17711200	5	17049780
	ATP-dependent (S)-NAD(P)H-hydrate dehydratase	J3QMM7	Naxd	6	1.87669e+07	5	15615200
	NAD(P)H-hydrate epimerase	Q8K4Z3	Naxe	6	2.69362e+07	4	29263350
	Neurocalcin-delta	Q91X97	Ncald	6	2.50099e+07	4	14972400
	Cluster of Neural cell adhesion molecule 1	E9QB01	Ncam1	6	3.30022e+07	6	2.15084e+07
	Neural cell adhesion molecule 1	E9QB01	Ncam1	6	3.66893e+07	6	2.13649e+07
	Neural cell adhesion molecule 1 (Fragment)	A0A0A6YY91	Ncam1	6	3.33843e+07	6	2.19824e+07
	Neural cell adhesion molecule 2	O35136	Ncam2	4	9293550	0	#DIV/0!
	Neurocan core protein	A0A0R4IZX5	Ncan	4	5953815	0	#DIV/0!
	Neurochondrin	Q9Z0E0	Ncdn	6	9.99162e+06	4	9934875
	Neutral cholesterol ester hydrolase 1	Q8BLF1	Nceh1	5	14611760	4	15690250
	Nck-associated protein 1	A2AS98	Nckap1	5	10373320	2	9243050
	Nucleolin	P09405	Ncl	5	15941620	4	11226500
	Nicalin	D3YU17	Ncln	5	13854720	3	8.81117e+06
	Neuronal calcium sensor 1	Q8BNY6	Ncs1	5	9757440	0	#DIV/0!
	Nicastrin	P57716	Ncstn	5	9363980	3	8.78203e+06
	Nuclear distribution protein nudE homolog 1	Q9CZA6	Nde1	4	7324375	3	3.69847e+06
	Protein NDRG1	Q62433	Ndrg1	6	2.12978e+07	5	34061000
	Cluster of Protein NDRG2	Q9QYG0	Ndrg2	6	3.85815e+07	6	3.51353e+07
	Protein NDRG2	Q9QYG0	Ndrg2	6	3.83821e+07	6	3.63733e+07
	N-myc downstream-regulated gene 2 protein (Fragment)	A0A2I3BPW0	Ndrg2	6	4.88191e+07	6	4.03637e+07
	N-myc downstream-regulated gene 3 protein	Q8VCV2	Ndrg3	5	38493200	2	17520000
	NADH dehydrogenase [ubiquinone] 1 alpha subcomplex subunit 10, mitochondrial	Q99LC3	Ndufa10	6	2.50004e+07	5	16856980
	NADH dehydrogenase [ubiquinone] 1 alpha subcomplex subunit 12	A0A0R4J275	Ndufa12	6	1.6901e+07	5	35111460
	NADH dehydrogenase [ubiquinone] 1 alpha subcomplex subunit 13	Q9ERS2	Ndufa13	6	2.84811e+07	6	16725500
	NADH dehydrogenase [ubiquinone] 1 alpha subcomplex subunit 2	Q9CQ75	Ndufa2	5	45887200	5	24689000
	Cytochrome c oxidase subunit NDUFA4	Q62425	Ndufa4	6	140530450	6	1.66942e+08
	NADH dehydrogenase [ubiquinone] 1 alpha subcomplex subunit 5	Q9CPP6	Ndufa5	6	28945700	5	30847880
	NADH dehydrogenase [ubiquinone] 1 alpha subcomplex subunit 6	Q9CQZ5	Ndufa6	5	70034400	4	18780125
	NADH dehydrogenase [ubiquinone] 1 alpha subcomplex subunit 7	Q9Z1P6	Ndufa7	4	38716750	3	32487000
	NADH dehydrogenase [ubiquinone] 1 alpha subcomplex subunit 8	Q9DCJ5	Ndufa8	6	36589450	5	24296420
	NADH dehydrogenase [ubiquinone] 1 alpha subcomplex subunit 9, mitochondrial	A0A0R3P9C8	Ndufa9	5	17360720	6	9.11097e+06
	Acyl carrier protein (Fragment)	F6ZFT1	Ndufab1	6	16756150	5	22513600
	NADH dehydrogenase [ubiquinone] 1 alpha subcomplex assembly factor 2	Q59J78	Ndufaf2	5	10406500	1	11169000
	NADH dehydrogenase [ubiquinone] 1 alpha subcomplex assembly factor 4	Q9D1H6	Ndufaf4	4	16207400	2	7736500
	Arginine-hydroxylase NDUFAF5, mitochondrial	A2APY7	Ndufaf5	5	8984840	1	3437500
	NADH dehydrogenase [ubiquinone] 1 beta subcomplex subunit 1	P0DN34	Ndufb1	6	2.33494e+07	5	24381480
	NADH dehydrogenase [ubiquinone] 1 beta subcomplex subunit 10	Q9DCS9	Ndufb10	6	36118700	6	3.11812e+07
	NADH dehydrogenase [ubiquinone] 1 beta subcomplex subunit 11, mitochondrial	O09111	Ndufb11	4	92334250	1	5614800
	NADH dehydrogenase [ubiquinone] 1 beta subcomplex subunit 3	Q9CQZ6	Ndufb3	5	49685080	5	20375920
	NADH dehydrogenase [ubiquinone] 1 beta subcomplex subunit 4	Q9CQC7	Ndufb4	5	27863400	4	31450000
	Complex I-SGDH	D3Z568	Ndufb5	6	23796350	6	1.93876e+07
	NADH dehydrogenase [ubiquinone] 1 beta subcomplex subunit 6	Q3UIU2	Ndufb6	6	3.1145e+07	6	1.48758e+07
	NADH dehydrogenase [ubiquinone] 1 beta subcomplex subunit 7	Q9CR61	Ndufb7	6	20336950	6	1.45656e+07
	NADH dehydrogenase [ubiquinone] 1 beta subcomplex subunit 8, mitochondrial	Q9D6J5	Ndufb8	5	25551580	5	17455020
	NADH dehydrogenase [ubiquinone] 1 beta subcomplex subunit 9	Q9CQJ8	Ndufb9	6	19110400	5	17503600
	NADH dehydrogenase [ubiquinone] 1 subunit C2	Q9CQ54	Ndufc2	5	26590800	4	34032250
	NADH-ubiquinone oxidoreductase 75 kDa subunit, mitochondrial	Q91VD9	Ndufs1	6	2.89035e+07	6	2.40878e+07
	NADH dehydrogenase [ubiquinone] iron-sulfur protein 2, mitochondrial	Q91WD5	Ndufs2	6	19955850	5	20402000
	NADH dehydrogenase [ubiquinone] iron-sulfur protein 3, mitochondrial	Q9DCT2	Ndufs3	6	2.72262e+07	5	23402600
	NADH dehydrogenase [ubiquinone] iron-sulfur protein 4, mitochondrial	E9QPX3	Ndufs4	6	51844400	6	28532500
	Complex I-15 kDa (Fragment)	B1ARW4	Ndufs5	5	31713000	4	20396000
	NADH dehydrogenase [ubiquinone] iron-sulfur protein 6, mitochondrial	P52503	Ndufs6	6	54809000	5	41630400
	NADH dehydrogenase [ubiquinone] iron-sulfur protein 7, mitochondrial	Q9DC70	Ndufs7	6	2.21494e+07	5	24052240
	NADH dehydrogenase [ubiquinone] iron-sulfur protein 8, mitochondrial	Q8K3J1	Ndufs8	6	2.03872e+07	3	3.64193e+07
	NADH dehydrogenase [ubiquinone] flavoprotein 1, mitochondrial	D3YUM1	Ndufv1	6	2.45671e+07	6	2.70157e+07
	NADH dehydrogenase [ubiquinone] flavoprotein 2, mitochondrial	Q9D6J6	Ndufv2	6	31829900	6	2.5022e+07
	Ferritin heavy chain	P09528	Ndufv3	5	17539200	5	21591260
	Cluster of Complex I-9kD	Q3U422	Ndufv3	5	23496200	5	14953640
	Complex I-9kD	Q3U422	Ndufv3	4	22449750	3	1.35817e+07
	NADH dehydrogenase [ubiquinone] flavoprotein 3, mitochondrial	Q8BK30	Ndufv3	5	34818200	5	17711640
	Nebulin	A0A571BF46	Neb	0	#DIV/0!	6	1.22239e+07
	Cluster of LIM zinc-binding domain-containing Nebulette	Q9DC07	Nebl	6	1.85721e+07	1	23721000
	LIM zinc-binding domain-containing Nebulette	Q9DC07	Nebl	6	1.89311e+07	1	23721000
	Nebulette	B7ZCI2	Nebl	5	17483480	0	#DIV/0!
	Adaptin ear-binding coat-associated protein 1	Q9CR95	Necap1	6	18397850	3	7.47613e+06
	E3 ubiquitin-protein ligase NEDD4	P46935	Nedd4	5	12012260	4	10356475
	NEDD8	P29595	Nedd8	6	6.09814e+07	5	46148800
	Neurofilament heavy polypeptide	P19246	Nefh	5	31397000	6	6.81583e+07
	Neurofilament light polypeptide	P08551	Nefl	6	34014800	6	9.38343e+07
	Neurofilament medium polypeptide	P08553	Nefm	6	2.89435e+07	6	9.61398e+07
	Neuronal growth regulator 1	A0A4W9	Negr1	6	1.21834e+07	0	#DIV/0!
	Neudesin	Q9CQ45	Nenf	4	17738000	3	1.16224e+07
	Nexilin	A0A0G2JEX1	Nexn	4	6746325	2	5136300
	Cluster of Neurofascin	Q810U3	Nfasc	5	10994400	1	3352100
	Neurofascin	Q810U3	Nfasc	5	10994400	1	3352100
	Neurofascin	A0A087WNW2	Nfasc	5	11039400	1	3352100
	Cysteine desulfurase, mitochondrial	Q9Z1J3	Nfs1	4	16693250	5	12660700
	Neutrophilic granule protein	O08692	Ngp	6	2.18903e+07	6	2.66972e+07
	NHL repeat-containing protein 2	Q8BZW8	Nhlrc2	5	6160460	2	4159850
	Protein Niban 1	Q3UW53	Niban1	5	11114180	5	12003440
	Protein Niban 2	Q8R1F1	Niban2	5	16403920	3	1.23239e+07
	Nidogen-1	P10493	Nid1	6	18586150	6	24708250
	Nidogen-2	O88322	Nid2	5	11588780	6	1.33073e+07
	Protein NipSnap homolog 1	O55125	Nipsnap1	5	20293600	3	2.94743e+07
	Protein NipSnap homolog 2	O55126	Nipsnap2	6	4.49394e+07	6	45018500
	Protein NipSnap homolog 3B	Q9CQE1	Nipsnap3b	4	9961600	4	9720450
	Nischarin	Q80TM9	Nisch	4	11045975	2	3681750
	Cluster of Deaminated glutathione amidase	Q8VDK1	Nit1	5	9319620	3	2.80986e+06
	Deaminated glutathione amidase	Q8VDK1	Nit1	5	9781540	3	2.80986e+06
	Deaminated glutathione amidase (Fragment)	D3Z3I3	Nit1	4	10454100	3	2.80986e+06
	Omega-amidase NIT2	Q9JHW2	Nit2	5	12265600	5	21617780
	Neurolysin, mitochondrial	A0A286YD12	Nln	4	8079350	1	6120200
	Nucleoside diphosphate kinase A	P15532	Nme1	6	88081000	6	5.95168e+07
	Nucleoside diphosphate kinase 3	Q9WV85	Nme3	6	1.55688e+07	1	11560000
	NAD(P) transhydrogenase, mitochondrial	Q61941	Nnt	6	37099450	6	2.52439e+07
	Nucleolar protein 3	Q9D1X0	Nol3	4	10483525	5	18044520
	Nodal modulator 1	Q6GQT9	Nomo1	5	15226100	6	9.82898e+06
	Non-POU domain-containing octamer-binding protein	Q99K48	Nono	4	20408975	2	6108850
	Neurogenic locus notch homolog protein 2	O35516	Notch2	5	9801620	0	#DIV/0!
	NPC intracellular cholesterol transporter 2	Q9Z0J0	Npc2	6	6.59262e+07	5	28763400
	Probable aminopeptidase NPEPL1	Q6NSR8	Npepl1	5	7571920	4	3893675
	Puromycin-sensitive aminopeptidase	Q11011	Npepps	6	21571000	6	1.51369e+07
	Nuclear protein localization protein 4 homolog	P60670	Nploc4	4	6901450	3	6.56157e+06
	Nucleophosmin	Q5SQB0	Npm1	4	29172000	4	26100250
	Neuroplastin	P97300	Nptn	6	3.54377e+07	6	35138000
	Neuronal pentraxin receptor	E9PZM8	Nptxr	4	6591200	0	#DIV/0!
	NAD(P)H dehydrogenase [quinone] 1	Q64669	Nqo1	6	3.04623e+07	4	12331325
	Ribosyldihydronicotinamide dehydrogenase [quinone]	Q9JI75	Nqo2	5	12078720	4	16802875
	Neuronal cell adhesion molecule	A0A1W2P7Y9	Nrcam	4	12669550	0	#DIV/0!
	Cluster of Nuclear receptor-interacting protein 2 (Fragment)	A0A0N4SUN5	Nrip2	5	24145600	4	120012500
	Nuclear receptor-interacting protein 2 (Fragment)	A0A0N4SUN5	Nrip2	5	27229600	4	162771750
	Neuropilin-1	P97333	Nrp1	4	10541525	0	#DIV/0!
	Sterol-4-alpha-carboxylate 3-dehydrogenase, decarboxylating	Q9R1J0	Nsdhl	3	9.63517e+06	4	8500800
	Cluster of Vesicle-fusing ATPase	P46460	Nsf	6	3.1686e+07	5	22987000
	Vesicle-fusing ATPase	P46460	Nsf	6	31685850	5	22987000
	NSFL1 cofactor p47	Q9CZ44	Nsfl1c	5	25465600	5	21115840
	5'(3')-deoxyribonucleotidase, cytosolic type	Q9JM14	Nt5c	5	11950080	4	9937875
	Cytosolic purine 5'-nucleotidase	A0A494B9X3	Nt5c2	5	10726680	2	3610150
	Cytosolic 5'-nucleotidase 3A	Q9D020	Nt5c3a	4	4825075	3	8.45677e+06
	5'-nucleotidase domain-containing 2	A0A2I3BR81	Nt5dc2	5	8312880	0	#DIV/0!
	5'-nucleotidase	Q61503	Nt5e	4	9281375	6	1.27627e+07
	Neurotrimin	D3Z396	Ntm	6	2.41727e+07	0	#DIV/0!
	Nucleobindin-1	Q02819	Nucb1	6	2.53085e+07	5	21980400
	Nucleobindin-2	P81117	Nucb2	5	15608400	3	9.19933e+06
	Nuclear migration protein nudC	O35685	Nudc	6	19747050	5	14097460
	NudC domain-containing protein 2	E0CYQ2	Nudcd2	4	9313425	1	11975000
	NudC domain-containing protein 3	Q8R1N4	Nudcd3	4	6499700	3	6.55493e+06
	Cluster of U8 snoRNA-decapping enzyme (Fragment)	A0A087WRE5	Nudt16	4	6646050	3	7.11743e+06
	U8 snoRNA-decapping enzyme (Fragment)	A0A087WRE5	Nudt16	4	6492200	3	7.11743e+06
	Bis(5'-nucleosyl)-tetraphosphatase [asymmetrical]	P56380	Nudt2	3	1.99567e+07	4	10973125
	Cleavage and polyadenylation specificity factor subunit 5	Q9CQF3	Nudt21	4	6772950	3	2.72957e+06
	Peroxisomal coenzyme A diphosphatase NUDT7	Q99P30	Nudt7	4	6715700	3	4585500
	Nuclear mitotic apparatus protein 1	E9Q7G0	Numa1	5	8697320	5	4243040
	Nuclear pore complex protein Nup155	A0A2R8VHH1	Nup155	5	7149900	3	11962700
	Nucleoporin 205	B9EJ54	Nup205	4	8578950	2	3855450
	Nuclear pore complex protein Nup85	Q8R480	Nup85	3	2.94183e+08	4	229168970
	Nuclear pore complex protein Nup93	Q8BJ71	Nup93	5	10164560	4	7874150
	Nuclear pore complex protein Nup96	A0A1B0GSX7	Nup98	4	8247300	0	#DIV/0!
	Nuclear transport factor 2	P61971	Nutf2	6	6.77333e+07	4	44603250
	Nucleoredoxin	P97346	Nxn	2	692317000	5	453444800
	Ornithine aminotransferase, mitochondrial	P29758	Oat	6	3.11793e+07	6	1.91688e+07
	Odorant-binding protein 1a	Q9D3H2	Obp1a	5	12747760	3	9.12323e+06
	Non-specific serine/threonine protein kinase	E9QQ96	Obscn	0	#DIV/0!	6	5.82883e+06
	OCIA domain-containing protein 1	Q9CRD0	Ociad1	6	1.75188e+07	4	12472525
	OCIA domain-containing protein 2	Q9D8W7	Ociad2	6	19083900	1	2366100
	2-oxoglutarate dehydrogenase, mitochondrial	Q60597	Ogdh	6	2.32189e+07	6	30537550
	Ogdhl protein	B2RXT3	Ogdhl	6	20686250	4	31152250
	Mimecan	Q62000	Ogn	6	7.01608e+07	6	1.16818e+08
	UDP-N-acetylglucosamine--peptide N-acetylglucosaminyltransferase 110 kDa subunit	Q8CGY8	Ogt	5	15480100	2	3146640
	Obg-like ATPase 1	Q9CZ30	Ola1	5	9871080	3	7452500
	Olfactomedin-like 1	A0A5F8MPM3	Olfml1	5	18066400	2	12933500
	Olfactomedin-like protein 3	A0A0R4J086	Olfml3	4	11366975	0	#DIV/0!
	Oligodendrocyte-myelin glycoprotein	G3XA53	Omg	4	17855100	1	7913400
	Olfactory marker protein	Q64288	Omp	4	48602250	1	20700000
	Cluster of Dynamin-like 120 kDa protein, mitochondrial	P58281	Opa1	5	20912800	5	15628400
	Dynamin-like 120 kDa protein, mitochondrial	P58281	Opa1	5	20912800	5	15628400
	Dynamin GTPase (Fragment)	F6U775	Opa1	5	22437900	4	15717275
	Optic atrophy 3 protein homolog	Q505D7	Opa3	4	14675550	2	45853000
	Cluster of Opioid-binding protein/cell adhesion molecule-like	G5E8G3	Opcml	6	2.0286e+07	0	#DIV/0!
	Opioid-binding protein/cell adhesion molecule-like	G5E8G3	Opcml	6	21225350	0	#DIV/0!
	Opioid-binding protein/cell adhesion molecule-like	Q6DFY2	Opcml	6	21070850	0	#DIV/0!
	5-oxoprolinase	Q8K010	Oplah	4	9764000	3	10677100
	Probable tRNA N6-adenosine threonylcarbamoyltransferase	Q8BWU5	Osgep	4	3063400	2	2940700
	Oligosaccharyltransferase complex subunitTC	Q78XF5	Ostc	4	25575000	4	17458100
	Osteoclast-stimulating factor 1	A0A494BA97	Ostf1	4	15881125	4	18667750
	Ubiquitinyl hydrolase 1	D3YWF6	Otub1	6	2.38432e+07	4	25830250
	Succinyl-CoA:3-ketoacid coenzyme A transferase 1, mitochondrial	Q9D0K2	Oxct1	6	26472450	6	2.46442e+07
	Oxidation resistance protein 1	Q4KMM3	Oxr1	5	9258520	2	13712500
	Serine/threonine-protein kinaseR1	Q6P9R2	Oxsr1	5	15168520	5	11537280
	Oxytocin-neurophysin 1	P35454	Oxt	4	84172775	1	35491000
	Prolyl 4-hydroxylase subunit alpha-1	Q60715	P4ha1	5	14537040	3	10558700
	Protein disulfide-isomerase	P09103	P4hb	6	58428000	6	4.70683e+07
	Proliferation-associated protein 2G4	P50580	Pa2g4	6	21859850	6	1.76212e+07
	Cluster of Polyadenylate-binding protein 1	P29341	Pabpc1	6	2.03313e+07	5	16149200
	Polyadenylate-binding protein 1	P29341	Pabpc1	6	2.23753e+07	5	16835000
	Polyadenylate-binding protein	A3KFU5	Pabpc4	5	12123300	5	10663680
	Polyadenylate-binding protein	Q9D4E6	Pabpc6	5	27639800	5	18229800
	Protein kinase C and casein kinase substrate in neurons protein 1	Q61644	Pacsin1	6	24477650	3	1.15524e+07
	Protein kinase C and casein kinase substrate in neurons protein 2	Q9WVE8	Pacsin2	5	16097200	5	16060600
	Protein kinase C and casein kinase II substrate protein 3	Q99JB8	Pacsin3	4	10120775	4	12153475
	Protein-arginine deiminase type-2	Q08642	Padi2	6	1.06615e+07	5	27891800
	Platelet-activating factor acetylhydrolase IB subunit alpha	P63005	Pafah1b1	6	1.62957e+07	6	1.8742e+07
	Platelet-activating factor acetylhydrolase IB subunit beta	Q61206	Pafah1b2	6	27860500	4	33951500
	Platelet-activating factor acetylhydrolase IB subunit gamma	Q61205	Pafah1b3	5	17562140	3	7510400
	Multifunctional protein ADE2	Q9DCL9	Paics	6	13617300	5	14309700
	Polyadenylate-binding protein-interacting protein 1	D3Z3J6	Paip1	4	11330200	1	12341000
	Non-specific serine/threonine protein kinase	G5E884	Pak1	5	20280040	3	6.97737e+06
	Cluster of Serine/threonine-protein kinase PAK 2	Q8CIN4	Pak2	6	1.305e+07	4	10482400
	Serine/threonine-protein kinase PAK 2	Q8CIN4	Pak2	6	1.305e+07	4	10482400
	Serine/threonine-protein kinase PAK 3	Q61036	Pak3	5	23879400	3	1.44737e+07
	Paralemmin A kinase anchor protein (Fragment)	F7AA26	Pakap	4	9827925	1	9248100
	Cluster of Palladin	Q9ET54	Palld	5	19259600	3	10112100
	Palladin	Q9ET54	Palld	5	19789600	3	10112100
	Palladin (Fragment)	D3Z1J5	Palld	5	15587200	3	8506200
	Cluster of Paralemmin-1	Q9Z0P4	Palm	6	2.74115e+07	6	18003750
	Paralemmin-1	Q9Z0P4	Palm	6	27942300	6	1.80037e+07
	Paralemmin-1 (Fragment)	A0A1W2P879	Palm	6	4.56585e+07	5	23755000
	Palmdelphin	A0A0R4J0J0	Palmd	5	9303260	2	9038050
	MAGUK p55 subfamily member 5	Q9JLB2	Pals1	4	5607425	0	#DIV/0!
	MAGUK p55 subfamily member 6	Q9JLB0	Pals2	6	22145950	5	17542080
	Mitochondrial import inner membrane translocase subunit TIM16	Q9CQV1	Pam16	4	14820500	3	9.85473e+06
	Parkinson disease protein 7 homolog	Q99LX0	Park7	6	4.49548e+07	6	4.20423e+07
	Alpha-parvin	Q9EPC1	Parva	6	2.29454e+07	6	1.4794e+07
	Beta-parvin	Q9ES46	Parvb	6	27655350	3	3.52303e+07
	PRKC apoptosis WT1 regulator protein	Q925B0	Pawr	5	16854480	0	#DIV/0!
	Pre-B-cell leukemia transcription factor-interacting protein 1	Q3TVI8	Pbxip1	5	12407440	4	10345650
	4a-hydroxytetrahydrobiopterin dehydratase	A0A0R4J1R7	Pcbd2	4	24904750	2	11224850
	Poly(rC)-binding protein 1	P60335	Pcbp1	6	62154600	6	3.08468e+07
	Cluster of Poly(rC)-binding protein 2	A0A2R8VHP9	Pcbp2	6	3.47359e+07	6	3.04892e+07
	Poly(rC)-binding protein 2	A0A2R8VHP9	Pcbp2	6	3.5952e+07	6	3.17307e+07
	Poly(rC)-binding protein 2	B2M1R7	Pcbp2	5	28668500	6	30827500
	Poly(rC)-binding protein 3	P57722	Pcbp3	6	3.56816e+07	5	28432440
	Propionyl-CoA carboxylase alpha chain, mitochondrial	Q91ZA3	Pcca	6	2.95728e+07	6	1.82859e+07
	Propionyl-CoA carboxylase beta chain, mitochondrial	Q99MN9	Pccb	6	2.72735e+07	6	1.58782e+07
	Protocadherin 1	Q8CFX3	Pcdh1	4	11360000	0	#DIV/0!
	Phosphoenolpyruvate carboxykinase (GTP)	A0A0R4J0G0	Pck2	5	15720400	5	8338180
	Protein-L-isoaspartate O-methyltransferase	E0CYV0	Pcmt1	6	20505000	5	23187600
	Proliferating cell nuclear antigen	P17918	Pcna	4	8426850	3	1.14174e+07
	PEST proteolytic signal-containing nuclear protein	Q6P8I4	Pcnp	4	11648675	1	6049000
	Procollagen C-endopeptidase enhancer 1	D3YUE2	Pcolce	5	9833440	2	9404600
	Purkinje cell protein 2	A8IK50	Pcp2	5	12163500	0	#DIV/0!
	Purkinje cell protein 4-like protein 1	Q6W8Q3	Pcp4l1	6	6.08195e+07	6	28107000
	ProSAAS	Q9QXV0	Pcsk1n	5	56551800	6	13238450
	Pyruvate carboxylase	E9QPD7	Pcx	6	29200500	6	2.20135e+07
	Prenylcysteine oxidase	Q9CQF9	Pcyox1	6	1.55685e+07	5	15964740
	Programmed cell death protein 10	Q8VE70	Pdcd10	5	20808800	4	15765475
	Programmed cell death protein 5	P56812	Pdcd5	4	15297825	4	19694450
	Programmed cell death protein 6	P12815	Pdcd6	6	1.77463e+07	4	17059125
	Programmed cell death 6-interacting protein	Q9WU78	Pdcd6ip	5	15580500	4	10989350
[truncated: 1,122 more rows]
