# Supplementary material for: Proteomic interrogation of the meninges reveals the molecular identities of structural components and regional distinctions along the CNS axis
Source: Fluids Barriers CNS. 2023 Oct 19;20:74. doi: 10.1186/s12987-023-00473-w (PMC10588166; doi:10.1186/s12987-023-00473-w)
Supplement: Supplementary file 3 — Additional file 3: Table S4. All proteins significantly upregulated in brain and spinal cord meninges. [file 12987_2023_473_MOESM3_ESM.xlsx]

## Sheet: Sheet1
	Additional file 3: Table S4. All proteins significantly upregulated in brain and spinal cord meninges. Proteins significantly upregulated in each compartment vs the other are listed in descending order of log2 p-value. Column titled "Labeled?" indicates whether the protein is labeled on the corresponding volcano plot (Figure 3).
	Protein Name (Brain)	Gene Name	log2 Fold Change	log2 p-value	Labeled			Protein Name (Spinal Cord)	Gene Name	log2 Fold Change	log2 p-value	Labeled
	Solute carrier family 22 member 6	Slc22a6	4.20461	28.6693	no			Myotilin	Myot	-4.43517	25.6856	no
	Sideroflexin-5	Sfxn5	3.91556	25.6427	no			Nebulin	Neb	-3.19068	22.5048	no
	Brevican core protein	Bcan	3.94644	25.5755	no			Collagen, type VI, alpha 3	Col6a3	-2.45577	20.0422	Col6a3
	Solute carrier family 12 member 5	Slc12a5	4.11605	25.2804	no			AMP deaminase 1	Ampd1	-3.59529	19.8073	no
	Folate receptor alpha	Folr1	6.61685	25.2478	no			Myomesin 2	Myom2	-4.77948	19.3102	no
	Ectonucleotide pyrophosphatase phosphodiesterase family member 2	Enpp2	4.79035	24.9712	no			Myomesin-1	Myom1	-4.0637	18.8925	no
	Band 4.1-like protein 1	Epb41l1	3.61215	24.4565	no			Tripartite motif-containing protein 72	Trim72	-3.58692	18.0344	no
	Sodium-coupled neutral amino acid transporter 3 Fragment	Slc38a3	4.88039	24.0798	no			Ryanodine receptor 1	Ryr1	-2.68122	16.0258	no
	OCIA domain-containing protein 2	Ociad2	4.45785	23.5261	no			SH3 domain-binding glutamic acid-rich protein	Sh3bgr	-3.191	15.5312	no
	Phosphatidylinositol transfer protein beta isoform	Pitpnb	3.90551	21.3036	no			Kelch-like protein 40	Klhl40	-2.21221	13.5029	no
	Tenascin-R	Tnr	3.74843	21.0977	TnR			Cluster of Ryanodine receptor 1	Ryr1	-2.24018	13.3631	no
	Neuronal growth regulator 1	Negr1	3.57464	18.8365	no			Fatty acid-binding protein, adipocyte	Fabp4	-2.64185	13.13	no
	Synapsin-2	Syn2	4.40583	14.8241	no			Phosphoglucomutase-1	Pgm1	-1.51373	13.1127	no
	Inward rectifier potassium channel 13	Kcnj13	5.22347	13.2103	no			Neurofilament medium polypeptide	Nefm	-2.3688	12.4782	no
	Neurotrimin	Ntm	4.48712	12.295	no			Kelch-like protein 41	Klhl41	-3.59025	12.3779	Klh41
	Opioid-binding protein cell adhesion molecule-like	Opcml	4.20657	11.8584	no			Carbonic anhydrase 3	Ca3	-2.62259	11.9671	no
	Cluster of Synapsin-1	Syn1	3.62105	11.7207	no			Myosin-binding protein C, fast-type	Mybpc2	-3.30592	11.7127	no
	Cluster of Opioid-binding protein cell adhesion molecule-like	Opcml	4.09506	11.5812	no			Alpha-actinin-2	Actn2	-1.19123	11.4459	no
	Opioid-binding protein cell adhesion molecule-like	Opcml	4.16556	11.548	no			Cluster of Fatty acid synthase	Fasn	-1.53603	11.4132	no
	Cluster of Sodium-driven chloride bicarbonate exchanger	Slc4a10	4.02179	11.38	no			Fatty acid synthase	Fasn	-1.55816	11.3419	no
	Haloacid dehalogenase-like hydrolase domain-containing protein 3	Hdhd3	3.34695	11.1365	no			Calsequestrin-1	Casq1	-5.32656	10.9777	no
	Sodium-driven chloride bicarbonate exchanger	Slc4a10	4.10909	11.0358	no			Myozenin-1	Myoz1	-4.24626	10.902	no
	Metallothionein-3	Mt3	4.86919	10.9646	no			Decorin	Dcn	-1.71597	10.465	Dcn
	4-aminobutyrate aminotransferase, mitochondrial	Abat	2.15304	10.9129	no			Myosin-binding protein C, slow-type	Mybpc1	-3.49551	10.3612	no
	Cochlin	Coch	2.32128	10.832	Coch			Sarcoplasmic endoplasmic reticulum calcium ATPase 1	Atp2a1	-2.74827	10.2295	no
	Mitochondrial import inner membrane translocase subunit Tim9	Timm9	1.02852	10.7441	no			Myosin-binding protein C, slow-type	Mybpc1	-3.46091	10.1906	no
	Alpha-synuclein	Snca	4.82694	10.4989	no			Cluster of Myosin-binding protein C, slow-type	Mybpc1	-3.42131	10.1113	no
	Ezrin	Ezr	1.93729	10.496	Ezr			Myosin-binding protein C, slow-type	Mybpc1	-3.41038	10.0857	no
	AP2-associated protein kinase 1	Aak1	2.5972	10.3258	no			Cluster of Sarcoplasmic endoplasmic reticulum calcium ATPase 1	Atp2a1	-2.71988	10.0409	no
	Transgelin	Tagln	2.04847	10.2932	Tagln			LIM domain-binding protein 3	Ldb3	-1.8394	9.9887	no
	Purkinje cell protein 2	Pcp2	3.46345	10.19	no			Four and a half LIM domains protein 1	Fhl1	-1.80355	9.53108	no
	Solute carrier family 13 member 3	Slc13a3	3.97702	10.1616	no			Myosin-4	Myh4	-2.58229	9.41029	no
	Neuromodulin	Gap43	4.08581	10.1186	no			4-alpha-glucanotransferase	Agl	-1.27789	9.36628	no
	Brain-specific angiogenesis inhibitor 1-associated protein 2	Baiap2	2.10887	10.0294	no			Myosin regulatory light chain 2, skeletal muscle isoform	Mylpf	-2.53315	9.33539	no
	Alkaline phosphatase, tissue-nonspecific isozyme	Alpl	3.76347	10.0278	no			Alpha-internexin	Ina	-1.72932	9.30952	Ina
	Solute carrier family 22 member 8	Slc22a8	4.29285	9.55449	no			Cluster of Myosin regulatory light chain 2, skeletal muscle isoform	Mylpf	-2.36344	9.20866	no
	Sarcolemmal membrane-associated protein	Slmap	1.18278	9.45851	no			Cluster of Myosin light chain 1 3, skeletal muscle isoform	Myl1	-2.33914	9.10038	no
	DnaJ homolog subfamily C member 5	Dnajc5	4.14775	9.34561	no			PDZ and LIM domain protein 5	Pdlim5	-1.40936	8.98475	no
	ADP-ribosylation factor-like protein 6	Arl6	2.30699	9.26151	no			Adenylate kinase isoenzyme 1	Ak1	-1.5106	8.98475	no
	RNA-binding protein 3	Rbm3	3.31527	9.05832	no			Band 4.1-like protein 2	Epb41l2	-1.65236	8.98475	no
	Cluster of Cytosolic 10-formyltetrahydrofolate dehydrogenase	Aldh1l1	3.2941	9.02798	no			Cluster of Band 4.1-like protein 2	Epb41l2	-1.67247	8.98475	no
	Cytosolic 10-formyltetrahydrofolate dehydrogenase	Aldh1l1	3.29783	8.99971	no			Band 4.1-like protein 2	Epb41l2	-1.71577	8.98475	no
	Chloride intracellular channel protein 6	Clic6	5.95463	8.98475	no			Creatine kinase	Ckm	-1.80114	8.98475	no
	Synaptophysin	Syp	5.34977	8.98475	no			Creatine kinase M-type	Ckm	-1.82131	8.98475	no
	Sodium- and chloride-dependent GABA transporter 1	Slc6a1	5.33538	8.98475	no			Cluster of Creatine kinase M-type	Ckm	-1.87251	8.98475	no
	Neuronal membrane glycoprotein M6-a	Gpm6a	4.62096	8.98475	no			AHNAK nucleoprotein 2 Fragment	Ahnak2	-2.21501	8.98475	no
	Synaptotagmin-1	Syt1	4.4487	8.98475	no			Collagen, type VI, alpha 3	Col6a3	-2.33014	8.98475	no
	Cell Adhesion Molecule 2	Cadm2	4.20739	8.98475	Cadm2			Cluster of Collagen, type VI, alpha 3	Col6a3	-2.33161	8.98475	no
	Phytanoyl-CoA hydroxylase-interacting protein	Phyhip	4.04344	8.98475	no			Collagen alpha-1VI chain	Col6a1	-2.67046	8.98475	Col6a1
	Receptor-type tyrosine-protein phosphatase zeta	Ptprz1	3.59673	8.98475	no			Collagen alpha-2VI chain	Col6a2	-2.78628	8.98475	Col6a2
	Cluster of Beta-synuclein	Sncb	3.55933	8.98475	no			Myelin-associated glycoprotein	Mag	-2.93998	8.98475	no
	Actin-related protein 2 3 complex subunit 1A	Arpc1a	3.54376	8.98475	no			Histone-lysine N-methyltransferase Smyd1	Smyd1	-3.94634	8.98475	no
	Lipoma-preferred partner homolog	Lpp	2.99084	8.98475	no			Troponin C, skeletal muscle	Tnnc2	-3.09835	8.89426	no
	Cysteine-rich protein 1	Crip1	2.96654	8.98475	no			Cluster of LIM domain-binding protein 3	Ldb3	-1.81411	8.80833	no
	Clathrin coat assembly protein AP180	Snap91	2.83964	8.98475	no			Myosin light chain 1 3, skeletal muscle isoform	Myl1	-2.18925	8.66963	no
	Angiotensin-converting enzyme	Ace	2.58474	8.98475	no			Calcium-binding mitochondrial carrier protein Aralar2	Slc25a13	-1.17091	8.32264	no
	Coronin-1B	Coro1b	2.57124	8.98475	no			Neurofilament light polypeptide	Nefl	-2.20376	8.28523	no
	Calretinin	Calb2	2.43566	8.98475	no			Transforming growth factor-beta-induced protein ig-h3	Tgfbi	-2.54	8.26861	no
	Activated leukocyte cell adhesion molecule	Alcam	2.41182	8.98475	no			Myosin-7	Myh8	-2.73929	8.26861	no
	Protein ABHD14B	Abhd14b	2.38127	8.98475	no			Cluster of Troponin I, fast skeletal muscle	Tnni2	-2.21994	8.20646	no
	Mitochondrial glutamate carrier 1	Slc25a22	2.37611	8.98475	no			LIM domain-binding protein 3	Ldb3	-1.81884	8.17144	no
	Visinin-like protein 1	Vsnl1	2.16815	8.98475	no			Protein disulfide isomerase Creld1	Creld1	-2.47506	8.07309	no
	Phosphatidylinositol-binding clathrin assembly protein	Picalm	2.11184	8.98475	no			Troponin I, fast skeletal muscle	Tnni2	-2.27284	8.02576	no
	Cluster of Phosphatidylinositol-binding clathrin assembly protein	Picalm	2.09858	8.98475	no			Myosin light chain 1 3, skeletal muscle isoform	Myl1	-2.35613	7.97928	no
	Short branched chain specific acyl-CoA dehydrogenase, mitochondrial	Acadsb	2.07435	8.98475	no			Periaxin Fragment	Prx	-2.71006	7.92305	no
	Prostaglandin reductase-3	Zadh2	1.96246	8.98475	no			Cluster of Periaxin Fragment	Prx	-2.70136	7.92247	no
	Alpha-aminoadipic semialdehyde dehydrogenase	Aldh7a1	1.93354	8.98475	no			Periaxin	Prx	-2.68151	7.87665	no
	Microtubule-associated protein	Map2	1.63473	8.98475	no			Beta-enolase	Eno3	-1.70297	7.72877	no
	AP-2 complex subunit alpha-2	Ap2a2	1.51641	8.98475	no			Cluster of Myosin-4	Myh4	-2.31981	7.66626	no
	Ornithine aminotransferase, mitochondrial	Oat	1.45625	8.98475	no			Glycogen phosphorylase, muscle form	Pygm	-1.80374	7.58649	no
	Plasma membrane calcium-transporting ATPase 1 Fragment	Atp2b1	3.76608	8.89405	no			Sarcoplasmic endoplasmic reticulum calcium ATPase 2	Atp2a2	-1.302	7.53254	no
	Valacyclovir hydrolase	Bphl	3.47737	8.87744	no			Platelet glycoprotein 4	Cd36	-2.74439	7.4416	CD36
	Carbonic anhydrase-related protein	Ca8	2.67604	8.79209	no			Myosin regulatory light chain 2, skeletal muscle isoform Fragment	Mylpf	-2.42723	6.93817	no
	Hexokinase	Hk1	1.13036	8.7065	no			ELAV-like protein 4	Elavl4	-3.12994	6.66855	no
	Synapsin-1	Syn1	3.68217	8.66575	no			Mimecan	Ogn	-1.38165	6.51922	Ogn
	Transporter	Slc6a12	3.68588	8.43187	no			Long-chain-fatty-acid--CoA ligase 1	Acsl1	-1.35642	6.44559	no
	Anion exchange protein	Slc4a7	3.89471	8.40603	no			Glycerol-3-phosphate dehydrogenase [NAD+]	Gpd1	-1.59398	6.32339	no
	Peroxiredoxin-like 2A	Prxl2a	4.3999	8.37993	no			Ubiquinone biosynthesis protein COQ9, mitochondrial	Coq9	-1.99999	6.32339	no
	Nebulette	Nebl	3.7092	8.35441	no			Elongation factor 1-delta Fragment	Eef1d	-2.19258	6.32339	no
	Retinol-binding protein 1	Rbp1	4.64299	8.26861	no			Heat shock protein beta-6	Hspb6	-2.47696	6.32339	no
	Tyrosine-protein phosphatase non-receptor type substrate 1	Sirpa	3.66119	8.26861	no			Voltage-dependent calcium channel subunit alpha-2 delta-2	Cacna2d2	-2.5847	6.32339	no
	Hippocalcin-like protein 4	Hpcal4	3.65333	8.26861	no			Tropomyosin alpha-1 chain	Tpm1	-5.07224	6.32339	no
	Nucleoside diphosphate kinase 3	Nme3	3.59376	8.26861	no			Alpha-1-antitrypsin 1-2	Serpina1b	-1.18261	6.24671	no
	Contactin-1	Cntn1	2.80217	8.26861	no			Parvalbumin alpha	Pvalb	-2.03578	6.082	Pvalb
	Methylglutaconyl-CoA hydratase, mitochondrial	Auh	2.75728	8.26861	no			Non-specific serine threonine protein kinase	Obscn	-1.81761	6.01314	no
	Endoplasmic reticulum resident protein 44	Erp44	2.17463	8.26861	no			Synaptopodin-2	Synpo2	-2.02506	5.98362	no
	Cluster of Dynamin GTPase	Dnm1	2.17447	8.26861	no			Myosin-3	Myh7	-3.52983	5.95958	no
	Dynamin GTPase	Dnm1	2.15707	8.26861	no			Hematopoietic progenitor cell antigen CD34	Cd34	-2.26715	5.92377	CD34
	4F2 cell-surface antigen heavy chain	Slc3a2	1.94242	8.26861	no			Myosin-1	Myh15	-2.81695	5.91506	no
	Succinate-semialdehyde dehydrogenase, mitochondrial	Aldh5a1	1.83935	8.26861	no			Sarcalumenin	Srl	-3.11601	5.91383	no
	Neuron-specific calcium-binding protein hippocalcin	Hpca	3.50362	8.25677	no			Triosephosphate isomerase	Tpi1	-1.15993	5.78609	no
	Cluster of Inositol 1,4,5-trisphosphate receptor type 1	Itpr1	2.49952	8.19798	no			Perilipin-1	Plin1	-2.71611	5.74977	Plin1
	Coatomer subunit gamma-2	Copg2	2.65818	8.16546	no			Aspartate--tRNA ligase, cytoplasmic	Dars1	-1.07513	5.74186	no
	Inositol 1,4,5-trisphosphate receptor type 1	Itpr1	2.57152	8.15953	no			Laminin subunit gamma-1	Lamc1	-1.24192	5.74186	Lamc1
	Synaptosomal-associated protein 25	Snap25	1.25218	8.15442	no			Integrin beta-4	Itgb4	-1.33786	5.74186	Itgb4
	Ankycorbin	Rai14	2.64298	7.96495	no			AHNAK nucleoprotein 2 Fragment	Ahnak2	-1.43972	5.74186	no
	ATP-binding cassette, sub-family C CFTR MRP, member 4	Abcc4	2.57323	7.91009	no			Protein SET Fragment	Set	-2.57415	5.74186	no
	Afadin	Afdn	2.25717	7.87036	no			Cathelicidin antimicrobial peptide	Camp	-2.68376	5.73767	no
	Cluster of Tyrosine-protein phosphatase non-receptor type substrate 1	Sirpa	3.46985	7.86614	no			Creatine kinase S-type, mitochondrial	Ckmt2	-1.50116	5.70619	no
	Cluster of Zinc finger protein 185	Zfp185	3.55266	7.78184	no			Cluster of Alpha-1-antitrypsin 1-3	Serpina1c	-1.04202	5.62548	no
	PRKC apoptosis WT1 regulator protein	Pawr	3.19593	7.74228	no			Fructose-bisphosphate aldolase A	Aldoa	-1.01919	5.58004	no
	Vesicle-associated membrane protein 3	Vamp3	3.46205	7.73984	no			Acidic leucine-rich nuclear phosphoprotein 32 family member A	Anp32a	-2.89177	5.57963	no
	Cluster of Phospholipid-transporting ATPase	Atp11c	2.92775	7.70073	no			Troponin I, fast skeletal muscle Fragment	Tnni2	-3.17688	5.54976	no
	Protein disulfide isomerase Creld2	Creld2	2.5744	7.64859	no			Troponin T, fast skeletal muscle	Tnnt3	-2.73099	5.44024	no
	Leiomodin-1	Lmod1	2.49312	7.59803	no			Troponin C, slow skeletal and cardiac muscles	Tnnc1	-3.9547	5.40134	no
	Anion exchange protein	Slc4a2	4.36018	7.58649	no			Myosin, heavy polypeptide 2, skeletal muscle, adult	Myh1	-3.14995	5.36855	no
	Ras-related protein Rab-3D	Rab3d	3.69154	7.58649	no			5'-nucleotidase	Nt5e	-1.76987	5.35986	no
	CB1 cannabinoid receptor-interacting protein 1	Cnrip1	3.6462	7.58649	no			Histidine-rich calcium-binding protein	Hrc	-2.44008	5.26266	no
	LIM zinc-binding domain-containing Nebulette	Nebl	3.38154	7.58649	no			40S ribosomal protein S21	Rps21	-2.16426	5.23336	no
	Cluster of LIM zinc-binding domain-containing Nebulette	Nebl	3.37727	7.58649	no			Troponin T, fast skeletal muscle	Tnnt3	-1.98071	5.22151	no
	Sodium-dependent multivitamin transporter	Slc5a6	3.25726	7.58649	no			Cluster of Lumican	Lum	-1.34919	5.19854	no
	Protein kinase C and casein kinase substrate in neurons protein 1	Pacsin1	3.1027	7.58649	no			Tenascin XB	Tnxb	-1.35312	5.19327	TnXB
	Adaptin ear-binding coat-associated protein 1	Necap1	2.97013	7.58649	no			Cluster of AHNAK nucleoprotein 2 Fragment	Ahnak2	-1.60494	5.19327	no
	Sodium- and chloride-dependent GABA transporter 3	Slc6a11	2.95617	7.58649	no			60S acidic ribosomal protein P2	Rplp2	-2.03736	5.19327	no
	Neurofascin	Nfasc	2.5603	7.58649	no			Protein-cysteine N-palmitoyltransferase HHAT-like protein	Hhatl	-2.37564	5.19327	no
	Cluster of Neurofascin	Nfasc	2.54407	7.58649	no			Atypical kinase COQ8A, mitochondrial	Coq8a	-2.44075	5.19327	no
	Cysteine sulfinic acid decarboxylase	Csad	2.19952	7.58649	no			Collagen alpha-1 (XV) chain	Col15a1	-2.51168	5.19327	Col15a1
	Myosin light chain kinase, smooth muscle	Mylk	1.88792	7.58649	no			NADP+--arginine ADP-ribosyltransferase	Art3	-2.54589	5.19327	no
	Mitochondrial glutamate carrier 2	Slc25a18	1.82409	7.58649	no			Myosin-8	Myh2	-2.93562	5.19327	no
	Medium-chain acyl-CoA ligase ACSF2, mitochondrial	Acsf2	1.54958	7.58649	no			Myosin light chain kinase 2, skeletal cardiac muscle	Mylk2	-2.94323	5.19327	no
	ELAV-like protein 1	Elavl1	1.51024	7.58649	no			Cluster of ELAV-like protein	Elavl2	-2.98155	5.19327	no
	Cadherin-11	Cdh11	2.67225	7.57798	no			ELAV-like protein	Elavl2	-3.12162	5.19327	no
	Serine hydrolase-like protein	Serhl	2.58543	7.568	no			Tropomyosin alpha-1 chain	Tpm1	-4.57247	5.19327	no
	Zinc finger protein 185	Zfp185	3.51876	7.5185	no			Gamma-synuclein	Sncg	-1.65493	5.16608	no
	Phospholipid transfer protein C2CD2L	C2cd2l	2.11223	7.4813	no			Tubulin polymerization-promoting protein family member 3	Tppp3	-1.78072	5.16419	Tppp3
	Solute carrier family 23 member 2	Slc23a2	2.97458	7.47112	no			Lumican	Lum	-1.3793	5.12563	Lum
	Brain acid soluble protein 1	Basp1	2.77803	7.46064	no			Cluster of Troponin T, fast skeletal muscle	Tnnt3	-1.99769	5.09119	no
	Lupus La protein homolog	Ssb	2.77953	7.45181	no			Reticulon-2	Rtn2	-2.41534	5.05426	Rtn2
	Histone H2B type 2-E	H2bc21	1.63333	7.42689	no			Glycogenin-1	Gyg1	-1.54824	5.01978	no
	Neurogenic locus notch homolog protein 2	Notch2	2.51985	7.39609	no			Myosin-binding protein H	Mybph	-2.57182	5.0132	no
	Zinc transporter ZIP4	Slc39a4	3.43349	7.38375	no			Alpha-1-antitrypsin 1-4	Serpina1d	-1.24803	5.00181	no
	DnaJ homolog subfamily B member 6	Dnajb6	2.72502	7.38167	no			Cluster of Calcium channel voltage-dependent subunit beta 1	Cacnb1	-1.79878	4.95703	no
	Carbonic anhydrase	Car12	4.58689	7.35659	no			Annexin A2	Anxa2	-1.20659	4.91707	Anxa3
	Protein phosphatase 1 regulatory subunit 14A	Ppp1r14a	3.05203	7.34894	no			Cluster of Carnitine O-palmitoyltransferase 1, muscle isoform	Cpt1b	-2.03257	4.78254	no
	E3 ubiquitin-protein ligase MARCHF5	Marchf5	2.96357	7.34885	no			Neurofilament heavy polypeptide	Nefh	-2.69345	4.74898	no
	Phospholipid-transporting ATPase	Atp11c	2.87086	7.3312	no			Adenylosuccinate synthetase isozyme 1	Adss1	-1.56323	4.70235	no
	Coronin-1C	Coro1c	3.08651	7.29986	no			Cluster of Complement C3	C3	-1.18861	4.67726	C3
	Excitatory amino acid transporter 2	Slc1a2	3.27897	7.25198	no			Complement C3	C3	-1.20979	4.67726	no
	Protein FAM98B	Fam98b	2.2195	7.15986	no			Ethylmalonyl-CoA decarboxylase	Echdc1	-1.21715	4.67726	no
	Phosphoacetylglucosamine mutase	Pgm3	2.30105	7.12721	no			130kDa Protein 4.1B MEF cell isoform	Epb41l3	-1.32312	4.67726	no
	Inositol-3-phosphate synthase 1	Isyna1	3.00407	7.12698	no			Cluster of Aspartyl asparaginyl beta-hydroxylase	Asph	-1.50947	4.67726	no
	Inactive tyrosine-protein kinase 7	Ptk7	2.38086	7.11148	no			Alpha-1-antitrypsin 1-5	Serpina1e	-1.76273	4.67726	no
	Proline-rich transmembrane protein 2	Prrt2	3.34714	7.0962	no			Protein S100-A4 Fragment	S100a4	-2.28097	4.67726	S100a4
	Protein tweety homolog 1	Ttyh1	2.76378	7.05335	no			Synaptophysin-like protein 2	Sypl2	-3.00176	4.67726	no
	Solute carrier family 22 member 17	Slc22a17	3.31914	7.04553	no			Calcium channel voltage-dependent subunit beta 1	Cacnb1	-1.77786	4.67522	no
	Arginine-hydroxylase NDUFAF5, mitochondrial	Ndufaf5	2.12755	6.95151	no			CD9 antigen	Cd9	-1.76436	4.60086	CD9
	Rootletin	Crocc	6.20961	6.93817	Crocc			Cluster of Phosphorylase b kinase regulatory subunit beta	Phkb	-1.58934	4.48238	no
	Aldehyde dehydrogenase X, mitochondrial	Aldh1b1	5.71591	6.93817	no			Titin	Ttn	-1.56902	4.4205	no
	Peptidyl-prolyl cis-trans isomerase F, mitochondrial	Ppif	3.94789	6.93817	no			Cluster of Titin	Ttn	-1.59619	4.38982	no
	NADH-ubiquinone oxidoreductase chain 5	Mtnd5	3.75079	6.93817	no			Titin	Ttn	-1.58233	4.33335	no
	Peptidyl-prolyl cis-trans isomerase E	Ppie	3.67881	6.93817	no
	Limbic system-associated membrane protein	Lsamp	3.30227	6.93817	no
	Methyltransferase-like 26	Mettl26	3.10352	6.93817	no
	Myosin light chain 6B	Myl6b	3.09754	6.93817	no
	Pyridoxal phosphate phosphatase	Pdxp	2.78945	6.93817	no
	Protein enabled homolog	Enah	2.76795	6.93817	no
	Inosine triphosphate pyrophosphatase	Itpa	2.69454	6.93817	no
	Deaminated glutathione amidase	Nit1	2.5575	6.93817	no
	Solute carrier family 12 member 4	Slc12a4	2.529	6.93817	no
	NAD kinase 2, mitochondrial	Nadk2	2.51936	6.93817	no
	Cluster of Glutathione S-transferase theta-3	Gstt3	2.50807	6.93817	no
	Tumor necrosis factor alpha-induced protein 8	Tnfaip8	2.50373	6.93817	no
	Neuronal calcium sensor 1	Ncs1	2.49398	6.93817	no
	Mitochondrial potassium channel ATP-binding subunit	Abcb8	2.43794	6.93817	no
	Solute carrier family 12 member 2	Slc12a2	2.41976	6.93817	no
	Solute carrier family 12 member 7	Slc12a7	2.40006	6.93817	no
	Mitofusin-2	Mfn2	2.39465	6.93817	no
	Cluster of Deaminated glutathione amidase	Nit1	2.37229	6.93817	no
	Sorbin and SH3 domain-containing protein 2 Fragment	Sorbs2	2.33041	6.93817	no
	Kinesin-like protein	Kif2a	2.23279	6.93817	no
	Carbonic anhydrase 2	Ca2	2.21895	6.93817	no
	Leucine zipper transcription factor-like protein 1	Lztfl1	2.12413	6.93817	no
	Sorbin and SH3 domain-containing protein 2	Sorbs2	2.10212	6.93817	no
	Microtubule-associated protein 6	Map6	2.07862	6.93817	no
	Cluster of Sorbin and SH3 domain-containing protein 2	Sorbs2	2.06343	6.93817	no
	Alpha-2-macroglobulin receptor-associated protein	Lrpap1	2.04851	6.93817	no
	Sorbin and SH3 domain-containing protein 2	Sorbs2	2.0359	6.93817	no
	V-type proton ATPase catalytic subunit A	Atp6v1a	1.89944	6.93817	no
	Sideroflexin-3	Sfxn3	1.78408	6.93817	no
	Coatomer subunit delta	Arcn1	1.70967	6.93817	no
	Macrophage mannose receptor 1	Mrc1	1.68835	6.93817	Mrc1
	Cytosolic non-specific dipeptidase	Cndp2	1.62158	6.93817	no
	Filamin, alpha	Flna	1.47577	6.93817	Flna
	Integrin alpha-V	Itgav	1.45269	6.93817	Itgav
	Phosphoribosylformylglycinamidine synthase	Pfas	1.39358	6.93817	no
	MAGUK p55 subfamily member 6	Pals2	1.32526	6.93817	no
	Actin-related protein 2	Actr2	1.86377	6.92897	no
	Integrin beta	Itgb5	2.58202	6.92836	Itgb5
	Ras-related protein Rab-23	Rab23	1.9031	6.86461	no
	Tubulin-specific chaperone cofactor E-like protein	Tbcel	2.47015	6.85227	no
	Excitatory amino acid transporter 4	Slc1a6	3.00901	6.84808	no
	Sodium iodide cotransporter	Slc5a5	3.33767	6.83559	no
	Cluster of Plasma membrane calcium-transporting ATPase 1	Atp2b1	1.0769	6.83246	no
	Myosin light polypeptide 6	Myl6	1.36547	6.832	no
	Cation-independent mannose-6-phosphate receptor	Igf2r	2.30319	6.82857	no
	Guanine deaminase	Gda	2.50766	6.80779	no
	CaM kinase-like vesicle-associated protein	Camkv	2.61105	6.76953	no
	Rho guanine nucleotide exchange factor 7	Arhgef7	2.14136	6.74438	no
	Neuronal pentraxin receptor	Nptxr	1.88808	6.72306	no
	Triokinase FMN cyclase	Tkfc	2.29121	6.65771	no
	Glutamate decarboxylase 1	Gad1	2.35948	6.60465	no
	Heterogeneous nuclear ribonucleoprotein A3	Hnrnpa3	1.26439	6.5901	no
	ATP synthase subunit s, mitochondrial	Dmac2l	2.91168	6.58466	no
	Prolactin regulatory element-binding protein	Preb	2.10758	6.56714	no
	Aldehyde dehydrogenase, mitochondrial	Aldh2	1.28419	6.56301	no
	Structural maintenance of chromosomes protein 3	Smc3	1.86082	6.53062	no
	Cluster of Histone H2B type 1-F J L	H2bc7	1.33405	6.4595	no
	Histone H2B type 1-F J L	H2bc7	1.33405	6.4595	no
	Complexin-2	Cplx2	3.82528	6.45127	no
	Phosphodiesterase	Pde2a	2.57795	6.44556	no
	Mannose-1-phosphate guanyltransferase alpha	Gmppa	1.86223	6.44144	no
	Phosphoinositide phospholipase C Fragment	Plcb4	1.72345	6.41951	no
	Small nuclear ribonucleoprotein-associated protein B	Snrpb	2.07538	6.4168	no
	Syntaxin-binding protein 1	Stxbp1	1.41007	6.36179	no
	V-type proton ATPase subunit d 1	Atp6v0d1	1.55969	6.35307	no
	Acid sphingomyelinase-like phosphodiesterase 3a	Smpdl3a	2.36348	6.34114	no
	Clathrin heavy chain	Cltc	1.03798	6.33006	no
	Somatotropin	Gh1	4.86037	6.32339	no
	Protein phosphatase 1 regulatory subunit 1B	Ppp1r1b	4.52596	6.32339	no
	Synaptotagmin-2	Syt2	4.01592	6.32339	no
	Cluster of Peptidyl-prolyl cis-trans isomerase F, mitochondrial	Ppif	3.8614	6.32339	no
	Dynein light chain 2, cytoplasmic	Dynll2	3.86122	6.32339	no
	ATP synthase F1 subunit epsilon	Atpif1	3.80019	6.32339	no
	Peptidyl-prolyl cis-trans isomerase FKBP9	Fkbp9	3.43522	6.32339	no
	Olfactory marker protein	Omp	3.34013	6.32339	no
	Acyl-CoA synthetase short-chain family member 3, mitochondrial	Acss3	3.2179	6.32339	no
	Complement C1q subcomponent subunit B	C1qb	3.17829	6.32339	no
	Charged multivesicular body protein 5	Chmp5	3.15323	6.32339	no
	Cellular retinoic acid-binding protein 1	Crabp1	3.12093	6.32339	no
	Retinol dehydrogenase 5	Rdh5	3.11118	6.32339	no
	Plasmalemma vesicle-associated protein	Plvap	3.10472	6.32339	no
	Secretogranin-2	Scg2	3.0722	6.32339	no
	Microtubule-associated protein	Mapt	3.04395	6.32339	no
	Phosphoribosyl pyrophosphate synthase-associated protein 2	Prpsap2	2.97169	6.32339	no
	Cluster of U1 small nuclear ribonucleoprotein A	Snrpa	2.95241	6.32339	no
	Integrin alpha-8	Itga8	2.85006	6.32339	Itga8
	Enoyl-CoA hydratase domain-containing protein 3, mitochondrial	Echdc3	2.83547	6.32339	no
	Tyrosine-protein phosphatase non-receptor type substrate 1	Sirpa	2.78126	6.32339	no
	Predicted gene 44596 Fragment	Gm44596	2.75924	6.32339	no
	Syntaxin-1B	Stx1b	2.75754	6.32339	no
	Peptidyl-prolyl cis-trans isomerase C	Ppic	2.73981	6.32339	no
	Cluster of Sodium- and chloride-dependent GABA transporter 2	Slc6a13	2.6407	6.32339	no
	Heme-binding protein 1	Hebp1	2.62785	6.32339	no
	Transmembrane protein 65	Tmem65	2.61559	6.32339	no
	Sodium- and chloride-dependent GABA transporter 2	Slc6a13	2.61117	6.32339	no
	Putative tyrosine-protein phosphatase auxilin	Dnajc6	2.60276	6.32339	no
	Glutathione S-transferase theta-3	Gstt3	2.5937	6.32339	no
	Unconventional myosin-6	Myo6	2.56674	6.32339	no
	Cluster of Syntaxin-1B	Stx1b	2.55368	6.32339	no
	Cluster of Ras-related protein Rap-2a	Rap2a	2.54415	6.32339	no
	Latent-transforming growth factor beta-binding protein 4	Ltbp4	2.4965	6.32339	no
	Vasodilator-stimulated phosphoprotein	Vasp	2.4698	6.32339	no
	Neurofascin	Nfasc	2.46652	6.32339	no
	Cluster of Transcription elongation factor A protein-like 5	Tceal5	2.45978	6.32339	no
	Platelet-activating factor acetylhydrolase IB subunit gamma	Pafah1b3	2.45368	6.32339	no
	Ras-related protein Rap-2a	Rap2a	2.42709	6.32339	no
	OX-2 membrane glycoprotein	Cd200	2.38445	6.32339	no
	Mannose-1-phosphate guanyltransferase beta	Gmppb	2.36909	6.32339	no
	Calcium-binding protein 39-like	Cab39l	2.36865	6.32339	no
	Oligodendrocyte-myelin glycoprotein	Omg	2.3384	6.32339	no
	Myosin regulatory light polypeptide 9	Myl9	2.31186	6.32339	no
	Arsenite methyltransferase	As3mt	2.30955	6.32339	no
	Rho-associated protein kinase 2 Fragment	Rock2	2.23064	6.32339	no
	Cullin-4B	Cul4b	2.2136	6.32339	no
	Reticulocalbin-1	Rcn1	2.19167	6.32339	no
	Smoothelin	Smtn	2.16411	6.32339	no
	Stabilin-1	Stab1	2.10238	6.32339	no
	Inositol polyphosphate 1-phosphatase	Inpp1	2.07645	6.32339	no
	Growth factor receptor-bound protein 2	Grb2	2.07503	6.32339	no
	SPI6	Serpinb9	2.01351	6.32339	no
	Beta-arrestin-1	Arrb1	2.00138	6.32339	no
	MYG1 exonuclease	Myg1	1.98598	6.32339	no
	Cluster of SPI6	Serpinb9	1.96551	6.32339	no
	3'2',5'-bisphosphate nucleotidase 1	Bpnt1	1.9246	6.32339	no
	Sorting nexin-9	Snx9	1.91871	6.32339	no
	Glutamyl aminopeptidase	Enpep	1.89499	6.32339	no
	G protein-regulated inducer of neurite outgrowth 1	Gprin1	1.84325	6.32339	no
	Intercellular adhesion molecule 2	Icam2	1.78058	6.32339	Icam2
	Twinfilin-1	Twf1	1.73767	6.32339	Twf1
	Splicing factor 3B subunit 3	Sf3b3	1.70109	6.32339	no
	AP-2 complex subunit alpha-1	Ap2a1	1.67412	6.32339	no
	Cluster of Vesicle-fusing ATPase	Nsf	1.6493	6.32339	no
	Vesicle-fusing ATPase	Nsf	1.63793	6.32339	no
	Actin-related protein 2 3 complex subunit 5	Arpc5	1.63356	6.32339	no
	Methylcrotonoyl-CoA carboxylase beta chain, mitochondrial	Mccc2	1.63234	6.32339	no
	Calcium-transporting ATPase	Atp2b2	1.62991	6.32339	no
	Calcium-transporting ATPase	Atp2b2	1.6225	6.32339	no
	Cell cycle and apoptosis regulator protein 2	Ccar2	1.56321	6.32339	no
	Xaa-Pro dipeptidase	Pepd	1.55041	6.32339	no
	Sideroflexin-1	Sfxn1	1.51551	6.32339	no
	Chondroitin sulfate proteoglycan 4	Cspg4	1.46297	6.32339	no
	Tyrosine-protein phosphatase non-receptor type 11	Ptpn11	1.37116	6.32339	no
	Phosphoserine aminotransferase	Psat1	1.32814	6.32339	no
	Dystrobrevin	Dtna	1.14436	6.32339	Dtna
	Guanine nucleotide-binding protein subunit beta-5	Gnb5	2.40502	6.31223	no
	Transcription elongation factor A protein-like 5	Tceal5	2.99964	6.28358	no
	Embigin	Emb	3.31359	6.28147	no
	Vesicular inhibitory amino acid transporter	Slc32a1	2.60722	6.28059	no
	Reticulocalbin-2	Rcn2	1.65441	6.23264	no
	Phosphatidylinositol 4-kinase alpha	Pi4ka	1.91485	6.23176	no
	Renin receptor	Atp6ap2	2.47495	6.2198	no
	L-xylulose reductase	Dcxr	2.29659	6.19619	no
	Guanine nucleotide-binding protein GI GS GO subunit gamma-13	Gng13	3.69873	6.1798	no
	Golgi membrane protein 2 Fragment	Golm2	2.61703	6.16284	no
	Rab11 family-interacting protein 5	Rab11fip5	2.32773	6.1378	no
	Aldehyde dehydrogenase 6 family member A1	Aldh6a1	1.10006	6.13711	no
	WD repeat-containing protein 54	Wdr54	1.78315	6.13272	no
	Tissue alpha-L-fucosidase	Fuca1	2.08777	6.12117	no
	Methylosome protein 50	Wdr77	2.77411	6.11431	no
	Dihydropyrimidinase-related protein 4	Dpysl4	2.29299	6.11418	no
	39S ribosomal protein L43, mitochondrial	Mrpl43	2.93275	6.08053	no
	5'-nucleotidase domain-containing 2	Nt5dc2	2.07087	6.06097	no
	H-2 class II histocompatibility antigen, A-Q beta chain	H2-Ab1	2.61497	6.05843	no
	Leucine-rich repeat-containing protein 47	Lrrc47	1.58215	6.05831	no
	AP2-associated protein kinase 1 Fragment	Aak1	2.08189	6.01593	no
	ERO1-like protein alpha	Ero1a	1.86043	6.01026	no
	Band 4.1	Epb41	2.68865	6.00926	no
	Isochorismatase domain-containing protein 2A	Isoc2a	2.68257	5.95743	no
	Deoxyuridine 5'-triphosphate nucleotidohydrolase	Dut	1.90349	5.94632	no
	Monoacylglycerol lipase ABHD6	Abhd6	2.21477	5.86878	no
	Splicing factor 3b, subunit 2	Sf3b2	2.6811	5.86455	no
	Cold-inducible RNA-binding protein	Cirbp	2.33805	5.85141	no
	Epsin-3	Epn3	1.92432	5.84757	no
	Thioredoxin domain-containing protein 12	Txndc12	2.95487	5.84292	no
	O-linked N-acetylglucosaminyltransferase	Ogt	2.77382	5.83949	no
	Calmin	Clmn	2.10843	5.83587	no
	Sodium-dependent phosphate transporter 2	Slc20a2	3.77281	5.8345	no
	Ras-related protein Rab-3A	Rab3a	2.86401	5.83312	no
	Vesicular glutamate transporter 1	Slc17a7	3.59333	5.80845	no
	Histamine N-methyltransferase	Hnmt	2.30742	5.80442	no
	Sortilin	Sort1	2.33656	5.80236	no
	Filamin-binding LIM protein 1	Fblim1	3.17052	5.8023	no
	Isobutyryl-CoA dehydrogenase, mitochondrial	Acad8	2.89237	5.79834	no
	Small nuclear ribonucleoprotein Sm D2	Snrpd2	3.12806	5.7891	no
	Cluster of Ras-related protein Rab-3A	Rab3a	2.87071	5.77857	no
	Protein crumbs homolog 2	Crb2	3.04226	5.77847	no
	Splicing factor 1	Sf1	2.54464	5.7776	no
	AMP deaminase	Ampd2	1.79772	5.77209	no
	NADPH dehydrogenase [quinone] 1	Nqo1	2.76183	5.7574	no
	Interferon-induced 35 kDa protein homolog	Ifi35	4.1154	5.74186	no
	Sodium-coupled neutral amino acid transporter 2	Slc38a2	4.07328	5.74186	no
	Tubulin polymerization-promoting protein	Tppp	3.8044	5.74186	no
	Syntaxin-1A	Stx1a	3.58789	5.74186	no
	Prolactin	Prl	3.33218	5.74186	no
	Aldehyde dehydrogenase family 1 member A3	Aldh1a3	3.11975	5.74186	no
	Synaptogyrin-1	Syngr1	3.09741	5.74186	no
	Gap junction alpha-1 protein	Gja1	3.0321	5.74186	Gja1
	Transforming growth factor beta-1-induced transcript 1 protein	Tgfb1i1	2.94402	5.74186	no
	U1 small nuclear ribonucleoprotein A	Snrpa	2.89519	5.74186	no
	60S ribosomal protein L34	Rpl34	2.81688	5.74186	no
	OTTMUSG00000000712 protein	Serpinb6d	2.79484	5.74186	no
	TIP41-like protein	Tiprl	2.75968	5.74186	no
	Phytanoyl-CoA hydroxylase-interacting protein-like	Phyhipl	2.72652	5.74186	no
	Neuronal-specific septin-3	Septin3	2.69856	5.74186	no
	Musculoskeletal embryonic nuclear protein 1	Mustn1	2.6345	5.74186	no
	Mitochondrial 10-formyltetrahydrofolate dehydrogenase	Aldh1l2	2.60429	5.74186	no
	AP-1 complex subunit sigma-2	Ap1s2	2.60344	5.74186	no
	MICOS complex subunit	Chchd6	2.54249	5.74186	no
	Iron-sulfur cluster assembly 2 homolog, mitochondrial Fragment	Isca2	2.46402	5.74186	no
	RUS family member 1	Rusf1	2.44144	5.74186	no
	Hepatoma-derived growth factor-related protein 3	Hdgfl3	2.39562	5.74186	no
	AP-3 complex subunit mu-2	Ap3m2	2.39224	5.74186	no
	LRP chaperone MESD	Mesd	2.38105	5.74186	no
	V-type proton ATPase subunit D	Atp6v1d	2.37214	5.74186	no
	Mitochondrial intermembrane space import and assembly protein 40	Chchd4	2.35653	5.74186	no
	Complement component receptor 1-like protein	Cr1l	2.32727	5.74186	no
	DnaJ homolog subfamily C member 3	Dnajc3	2.30466	5.74186	no
	Guanine nucleotide-binding protein GI GS GO subunit gamma-3	Gng3	2.27457	5.74186	no
	ATP-dependent RNA helicase DDX19A	Ddx19a	2.27026	5.74186	no
	Secernin-2	Scrn2	2.26507	5.74186	no
	Annexin	Anxa7	2.24391	5.74186	no
	V-type proton ATPase subunit G 1	Atp6v1g1	2.23298	5.74186	no
	Cluster of Phosphatidylinositol 5-phosphate 4-kinase type-2 alpha	Pip4k2a	2.2271	5.74186	no
	Collagen alpha-1XIV chain	Col14a1	2.21201	5.74186	Col14a1
	Palladin	Palld	2.14349	5.74186	no
	Cysteine-rich protein 2	Crip2	2.11378	5.74186	no
	RNA-binding protein 14	Rbm14	2.10453	5.74186	no
	Rcc1 protein	Rcc1	2.07707	5.74186	no
	Cluster of Palladin	Palld	2.07625	5.74186	no
	Low molecular weight cytosolic acid phosphatase	Acp1	2.06116	5.74186	no
	Proteasome activator complex subunit 1 Fragment	Psme1	2.03809	5.74186	no
	Palladin Fragment	Palld	2.01179	5.74186	no
	Sodium potassium-transporting ATPase subunit beta-2	Atp1b2	1.98664	5.74186	no
	Inositol polyphosphate-5-phosphatase A	Inpp5a	1.97542	5.74186	no
	LYR motif-containing protein 4	Lyrm4	1.97415	5.74186	no
	Prostacyclin synthase	Ptgis	1.93666	5.74186	no
	Transmembrane protein 33	Tmem33	1.91865	5.74186	no
	Vascular cell adhesion protein 1	Vcam1	1.91764	5.74186	Vcam1
	Golgi-resident adenosine 3',5'-bisphosphate 3'-phosphatase	Bpnt2	1.89073	5.74186	no
	LanC-like protein 2 Fragment	Lancl2	1.8733	5.74186	no
	Plastin-3	Pls3	1.85078	5.74186	no
	Actin-related protein 2 3 complex subunit 4	Arpc4	1.85063	5.74186	no
	Paralemmin-1 Fragment	Palm	1.8478	5.74186	no
	Histidine triad nucleotide-binding protein 2, mitochondrial	Hint2	1.80862	5.74186	no
	Platelet endothelial cell adhesion molecule	Pecam1	1.77564	5.74186	Pecam1
	Arginyl-tRNA--protein transferase 1	Ate1	1.76683	5.74186	no
	LIM domain and actin-binding protein 1	Lima1	1.75008	5.74186	no
	Insulin-degrading enzyme Fragment	Ide	1.71931	5.74186	no
	NudC domain-containing protein 2	Nudcd2	1.68133	5.74186	no
	Ribulose-phosphate 3-epimerase	Rpe	1.6695	5.74186	no
	Sulfide:quinone oxidoreductase, mitochondrial	Sqor	1.66399	5.74186	no
	STE20 SPS1-related proline-alanine-rich protein kinase	Stk39	1.64101	5.74186	no
	Endoplasmic reticulum junction formation protein lunapark	Lnpk	1.63377	5.74186	no
	Prolyl 4-hydroxylase subunit alpha-1	P4ha1	1.60293	5.74186	no
	Glycerophosphodiester phosphodiesterase 1	Gde1	1.60262	5.74186	no
	Cluster of Ras-related protein Rab-10	Rab10	1.58242	5.74186	no
	D-beta-hydroxybutyrate dehydrogenase, mitochondrial	Bdh1	1.55809	5.74186	no
	Peroxiredoxin-4	Prdx4	1.55698	5.74186	Prdx4
	Mannosyl-oligosaccharide glucosidase	Mogs	1.5343	5.74186	no
	Collectin-12	Colec12	1.52667	5.74186	no
	Coiled-coil domain-containing protein 90B, mitochondrial	Ccdc90b	1.48179	5.74186	no
	General transcription factor II-I	Gtf2i	1.47679	5.74186	no
	Plexin-B2	Plxnb2	1.47667	5.74186	no
	Dihydrolipoamide branched chain transacylase E2	Dbt	1.42696	5.74186	no
	Biliverdin reductase A	Blvra	1.41042	5.74186	no
	Nucleoprotein TPR	Tpr	1.40078	5.74186	no
	Gamma-soluble NSF attachment protein Fragment	Napg	1.32503	5.74186	no
	Transmembrane protein 205 Fragment	Tmem205	1.30965	5.74186	no
	Glucosidase 2 subunit beta	Prkcsh	1.24803	5.74186	no
	RuvB-like 2	Ruvbl2	1.23093	5.74186	no
	Phosphoenolpyruvate carboxykinase GTP	Pck2	1.19895	5.74186	no
	Guanine nucleotide-binding protein GI GS GT subunit beta-2 Fragment	Gnb2	1.14847	5.74186	no
	Nuclear mitotic apparatus protein 1	Numa1	1.0711	5.74186	no
	Calponin-1	Cnn1	1.06863	5.74186	no
	Ras-related protein Rab-1B	Rab1b	1.05075	5.74186	no
	Transporter	Slc6a20a	3.27317	5.72745	no
	MAGUK p55 subfamily member 7	Mpp7	2.06147	5.72715	no
	Acyl-coenzyme A thioesterase 11	Acot11	1.90683	5.70067	no
	Adenylate kinase 4, mitochondrial	Ak4	2.34553	5.69324	no
	U2 small nuclear ribonucleoprotein A'	Snrpa1	2.10877	5.68642	no
	40S ribosomal protein S10	Rps10	2.98782	5.65815	no
	ADP-ribosylation factor GTPase-activating protein 2	Arfgap2	2.23782	5.65659	no
	Vesicular glutamate transporter 2	Slc17a6	3.02537	5.65118	no
	Calcium-binding mitochondrial carrier protein SCaMC-3	Slc25a23	2.07816	5.64491	no
	Septin-4	Septin4	1.90555	5.60046	no
	VIP36-like protein	Lman2l	2.14193	5.56135	no
	Sodium- and chloride-dependent glycine transporter 1	Slc6a9	2.40542	5.56127	no
	Guanylate cyclase soluble subunit beta-1	Gucy1b1	1.63286	5.5584	no
	Cytosolic purine 5'-nucleotidase	Nt5c2	2.24619	5.54231	no
	DDRGK domain-containing protein 1	Ddrgk1	1.60296	5.5418	no
	DmX-like protein 2	Dmxl2	1.54531	5.53636	no
	Carboxypeptidase E	Cpe	2.60889	5.51209	no
	Cyclin-G-associated kinase	Gak	1.92902	5.47653	no
	Cluster of Myosin regulatory light polypeptide 9	Myl9	1.29388	5.4739	no
	Neuroendocrine protein 7B2	Scg5	3.04385	5.46685	no
	D-2-hydroxyglutarate dehydrogenase, mitochondrial	D2hgdh	1.95177	5.46586	no
	Lysophosphatidic acid phosphatase type 6	Acp6	2.16736	5.46304	no
	Cluster of Sulfhydryl oxidase	Gfer	1.72073	5.45223	no
	Mitochondrial fission regulator 1-like	Mtfr1l	1.85738	5.44982	no
	Twinfilin-2	Twf2	2.58418	5.43838	no
	Phenylalanine--tRNA ligase, mitochondrial	Fars2	1.82834	5.43377	no
	Transthyretin	Ttr	3.52106	5.40987	no
	Cluster of Synaptobrevin-2	Vamp2	2.35266	5.39436	no
	Secretory carrier-associated membrane protein 1	Scamp1	2.829	5.37891	no
	Ribonuclease T2-B Fragment	Rnaset2b	2.15963	5.36681	no
	Interferon-induced transmembrane protein 2	Ifitm2	2.69893	5.3618	no
	Olfactomedin-like protein 3	Olfml3	2.21606	5.35973	no
	Protein disulfide-isomerase A6	Pdia6	1.19073	5.3478	no
	N-acetylglucosamine-6-sulfatase	Gns	2.18605	5.34379	no
	Pro-opiomelanocortin	Pomc	4.22691	5.33405	no
	Galactosylgalactosylxylosylprotein 3-beta-glucuronosyltransferase 3	B3gat3	2.14702	5.32754	no
	Signal sequence receptor subunit alpha	Ssr1	2.86418	5.32143	no
	Aquaporin-1	Aqp1	3.51321	5.30568	Aqp1
	Cluster of ELKS Rab6-interacting CAST family member 1	Erc1	1.51087	5.304	no
	Mpdz protein	Mpdz	1.31215	5.28164	no
	Glutamate decarboxylase 2	Gad2	2.4199	5.27616	no
	Glypican-4	Gpc4	2.17942	5.27217	Gpc4
	Neurocalcin-delta	Ncald	2.75046	5.26874	no
	Apolipoprotein E	Apoe	1.12392	5.25706	no
	Lysophospholipid acyltransferase 7	Mboat7	2.21187	5.2507	no
	BTB POZ domain-containing protein KCTD12	Kctd12	2.63054	5.24964	no
	PEST proteolytic signal-containing nuclear protein	Pcnp	2.15629	5.24785	no
	Splicing factor 3A subunit 1	Sf3a1	2.39027	5.21231	no
	EGF-containing fibulin-like extracellular matrix protein 2	Efemp2	2.11477	5.1972	no
	Quinone oxidoreductase-like protein 2	Cryzl2	2.29311	5.19452	no
	LIM and SH3 domain protein 1 Fragment	Lasp1	3.24142	5.19447	no
	RNA-binding motif 31, Y-linked	Rbm31y	3.35691	5.19327	no
	CD82 antigen	Cd82	3.24157	5.19327	CD82
	DnaJ homolog subfamily C member 8 Fragment	Dnajc8	3.15165	5.19327	no
	Ras-related protein Rab-3B	Rab3b	2.95827	5.19327	no
	Calbindin	Calb1	2.79622	5.19327	no
	Oxytocin-neurophysin 1	Oxt	2.77979	5.19327	no
	All-trans-retinol dehydrogenase [NAD+] ADH7	Adh7	2.76609	5.19327	no
	Low molecular weight phosphotyrosine protein phosphatase	Acp1	2.74999	5.19327	no
	Prefoldin 1	Pfdn1	2.628	5.19327	no
	NADH dehydrogenase [ubiquinone] 1 alpha subcomplex subunit 6	Ndufa6	2.58696	5.19327	no
	Galactose mutarotase	Galm	2.57028	5.19327	no
	ADP-ribosylation factor-interacting protein 1	Arfip1	2.51394	5.19327	no
	4a-hydroxytetrahydrobiopterin dehydratase	Pcbd2	2.43761	5.19327	no
	Ubiquitin-fold modifier 1	Ufm1	2.4088	5.19327	no
	Ectonucleoside triphosphate diphosphohydrolase 1 Fragment	Entpd1	2.33698	5.19327	no
	Thiosulfate sulfurtransferase	Tst	2.30916	5.19327	no
	Secretory carrier-associated membrane protein	Scamp3	2.29104	5.19327	no
	NADH-ubiquinone oxidoreductase chain 3	Mtnd3	2.25957	5.19327	no
	Caldesmon 1	Cald1	2.17409	5.19327	no
	Glyoxylate reductase hydroxypyruvate reductase	Grhpr	2.12532	5.19327	no
	Nucleobindin-2	Nucb2	2.10307	5.19327	no
	Cluster of Cullin-4B	Cul4b	2.0913	5.19327	no
	Cluster of RNA-binding protein 14	Rbm14	2.09079	5.19327	no
	Ras-related protein Ral-A	Rala	2.09061	5.19327	no
	Predicted gene 21992	Gm21992	2.07746	5.19327	no
	WD repeat-containing protein 7	Wdr7	2.05292	5.19327	no
	Tumor protein p53-inducible protein 11 Fragment	Trp53i11	2.01612	5.19327	no
	Intercellular adhesion molecule 1	Icam1	2.00026	5.19327	Icam1
	Inactive hydroxysteroid dehydrogenase-like protein 1	Hsdl1	1.98137	5.19327	no
	Quinone oxidoreductase	Cryz	1.97498	5.19327	no
	Retinol dehydrogenase 13	Rdh13	1.97163	5.19327	Rdh13
	Proteasome subunit beta type-2	Psmb2	1.96769	5.19327	no
	Deaminated glutathione amidase Fragment	Nit1	1.95592	5.19327	no
	2-hydroxyacyl-CoA lyase 2	Ilvbl	1.90954	5.19327	no
	Integrin-associated protein	Cd47	1.89279	5.19327	no
	Cytochrome c oxidase assembly factor 7	Coa7	1.88952	5.19327	no
	Transmembrane protein 256	Tmem256	1.87893	5.19327	no
	Chloride channel CLIC-like protein 1	Clcc1	1.87592	5.19327	no
	ProSAAS	Pcsk1n	1.8433	5.19327	no
	Transcription elongation factor A protein-like 3 Fragment	Tceal3	1.83703	5.19327	no
	NADH dehydrogenase [ubiquinone] 1 alpha subcomplex subunit 8	Ndufa8	1.75143	5.19327	no
	Ras-related protein Rab-5C	Rab5c	1.74055	5.19327	no
	D-glutamate cyclase, mitochondrial	Dglucy	1.73436	5.19327	no
	Ras-related protein Rab-1A	Rab1A	1.69316	5.19327	no
	40S ribosomal protein S8	Rps8	1.68308	5.19327	no
	Nck-associated protein 1	Nckap1	1.67145	5.19327	no
	Endoplasmic reticulum lectin 1	Erlec1	1.66659	5.19327	no
	Uncharacterized protein C1orf198 homolog	C1orf198	1.66212	5.19327	no
	Aminopeptidase B	Rnpep	1.64181	5.19327	no
	Endoglin	Eng	1.62836	5.19327	Eng
	Carbonyl reductase [NADPH] 1	Cbr1	1.62717	5.19327	no
	AP-3 complex subunit sigma-1	Ap3s1	1.59863	5.19327	no
	Serine threonine-protein phosphatase 5	Ppp5c	1.59747	5.19327	no
	IgG receptor FcRn large subunit p51	Fcgrt	1.53087	5.19327	no
	Proteasome subunit alpha type-2	Psma2	1.459	5.19327	no
	Eukaryotic peptide chain release factor subunit 1	Etf1	1.42056	5.19327	no
	Cluster of Microtubule-associated protein	Mapt	1.41511	5.19327	no
	Cluster of GTPase HRas	Hras	1.40667	5.19327	no
	PolyU-binding-splicing factor PUF60	Puf60	1.37223	5.19327	no
	Cluster of Caldesmon 1	Cald1	1.29793	5.19327	Cald1
	Sorting nexin-5	Snx5	1.28642	5.19327	no
	Splicing factor 3B subunit 1	Sf3b1	1.28459	5.19327	no
	Myosin, light chain 12A, regulatory, non-sarcomeric	Myl12a	1.28332	5.19327	no
	Inositol-1-monophosphatase	Impa1	1.26688	5.19327	no
	Cluster of Erlin-2	Erlin2	1.21745	5.19327	no
	40S ribosomal protein S11	Rps11	1.19936	5.19327	no
	Thioredoxin-related transmembrane protein 1	Tmx1	1.19564	5.19327	no
	Protein lin-7 homolog C	Lin7c	1.17701	5.19327	no
	Erlin-2	Erlin2	1.17069	5.19327	no
	Cytoplasmic aconitate hydratase	Aco1	1.13615	5.19327	no
	Carbonyl reductase [NADPH] 3	Cbr3	1.12278	5.19327	no
	Sorbitol dehydrogenase	Sord	1.11743	5.19327	no
	Ankyrin-2	Ank2	1.10027	5.19327	no
	Disks large homolog 1	Dlg1	1.04294	5.19327	no
	Aldose reductase-related protein 2	Akr1b8	3.48137	5.18339	no
	Disabled homolog 2	Dab2	2.57119	5.18213	no
	Guanine nucleotide-binding protein Go subunit alpha	Gnao1	1.30124	5.17161	no
	Delta-1-pyrroline-5-carboxylate dehydrogenase, mitochondrial	Aldh4a1	1.49884	5.10884	no
	Protein MAL2	Mal2	2.69766	5.1004	no
	Neural cell adhesion molecule 2	Ncam2	1.91298	5.09233	no
	Non-POU domain-containing octamer-binding protein	Nono	2.5922	5.08618	no
	Transportin-3	Tnpo3	1.24548	5.07806	no
	Neurocan core protein	Ncan	1.53029	5.06244	no
	Epimerase family protein SDR39U1	Sdr39u1	2.08395	5.05485	no
	Moesin	Msn	1.56817	5.05165	Msn
	Antiviral innate immune response receptor RIG-I	Ddx58	1.64578	5.04923	no
	Synaptic vesicle glycoprotein 2A	Sv2a	2.57417	5.0308	no
	NADH:ubiquinone oxidoreductase subunit B11	Ndufb11	4.40284	5.01706	no
	Active breakpoint cluster region-related protein	Abr	1.98893	4.9996	no
	Calcium-independent phospholipase A2-gamma	Pnpla8	2.65129	4.99854	no
	Protein phosphatase 1F	Ppm1f	1.64484	4.99043	no
	Signal recognition particle subunit SRP68	Srp68	2.038	4.98154	no
	L-2-hydroxyglutarate dehydrogenase, mitochondrial	L2hgdh	1.52318	4.98077	no
	Pre-mRNA-splicing factor ATP-dependent RNA helicase DHX15	Dhx15	2.07139	4.96708	no
	ELKS Rab6-interacting CAST family member 1	Erc1	1.45695	4.95583	no
	Exocyst complex component 4	Exoc4	1.9313	4.94851	no
	Manganese-transporting ATPase 13A1	Atp13a1	1.79864	4.94784	no
	Neural cell adhesion molecule 1	Ncam1	1.19125	4.94758	no
	Sodium potassium-transporting ATPase subunit beta-1	Atp1b1	1.14751	4.93782	no
	Alpha-2-HS-glycoprotein	Ahsg	1.11514	4.93717	Ahsg
	28S ribosomal protein S23, mitochondrial	Mrps23	1.70054	4.92914	no
	Transmembrane protein 72	Tmem72	2.55096	4.91289	no
	Cleavage and polyadenylation specificity factor subunit 5	Nudt21	1.33001	4.89774	no
	Phosphoinositide 5-phosphatase	Synj1	1.92114	4.88889	no
	Complement C1q subcomponent subunit C	C1qc	2.28003	4.8888	no
	Excitatory amino acid transporter 1	Slc1a3	3.04989	4.87976	no
	Centromere protein V	Cenpv	1.76132	4.8714	no
	Dipeptidyl aminopeptidase-like protein 6	Dpp6	2.6985	4.86089	no
	Myosin light polypeptide 6	Myl6	1.40064	4.84949	no
	Protocadherin 1	Pcdh1	2.01385	4.84539	no
	1-acyl-sn-glycerol-3-phosphate acyltransferase delta	Agpat4	2.38108	4.83934	no
	Mitochondrial amidoxime reducing component 2	Mtarc2	1.01733	4.82718	no
	Anion exchange protein	Slc4a4	2.46079	4.82052	no
	Erbb2ip protein	Erbin	1.29438	4.77407	no
	Dihydroorotate dehydrogenase quinone, mitochondrial	Dhodh	1.83845	4.76149	no
	Receptor-type tyrosine-protein phosphatase mu	Ptprm	2.21399	4.76145	no
	Nuclear pore complex protein Nup96	Nup98	1.67086	4.75756	no
	Protein IMPACT	Impact	2.10731	4.73604	no
	Arylsulfatase B	Arsb	2.82699	4.73503	no
	PDZ and LIM domain protein 2	Pdlim2	1.7011	4.70953	no
	Pyridine nucleotide-disulphide oxidoreductase domain 1	Pyroxd2	2.44722	4.70331	no
	Cullin-1	Cul1	1.9219	4.70122	no
	von Willebrand factor	Vwf	1.60992	4.6946	Vwf
	Aquaporin-4	Aqp4	2.90753	4.68156	Aqp4
	OCIA domain-containing protein 1	Ociad1	2.17798	4.68134	no
	ATP-dependent Clp protease proteolytic subunit, mitochondrial	Clpp	1.62775	4.67873	no
	Cluster of Vasopressin-neurophysin 2-copeptin	Avp	4.06879	4.67726	no
	Vasopressin-neurophysin 2-copeptin	Avp	4.05008	4.67726	no
	Copper transport protein ATOX1	Atox1	3.04343	4.67726	no
	Keratin, type I cytoskeletal 13	Krt13	3.03978	4.67726	Krt13
	Casein kinase II subunit alpha	Csnk2a1	2.77767	4.67726	no
	Methyl-CpG-binding protein 2	Mecp2	2.77102	4.67726	no
	Stathmin-2	Stmn2	2.69366	4.67726	no
	Coxsackievirus and adenovirus receptor homolog	Cxadr	2.68154	4.67726	no
	GTPase KRas	Kras	2.5182	4.67726	no
	Ras-related protein Rab-8A	Rab8a	2.50947	4.67726	no
	Differentially-expressed in FDCP 6 Fragment	Def6	2.46178	4.67726	no
	Cell adhesion molecule 1	Cadm1	2.45627	4.67726	no
	Signal peptidase complex catalytic subunit SEC11	Sec11a	2.41131	4.67726	no
	Microsomal signal peptidase 12 kDa subunit	Spcs1	2.37698	4.67726	no
	Transmembrane protein 109 Fragment	Tmem109	2.33924	4.67726	no
	Protein CDV3	Cdv3	2.3336	4.67726	no
	Mitotic checkpoint protein BUB3	Bub3	2.31512	4.67726	no
	Ketosamine-3-kinase	Fn3krp	2.31143	4.67726	no
	Protein canopy homolog 3	Cnpy3	2.30236	4.67726	no
	Phosphatidylinositol 5-phosphate 4-kinase type-2 alpha	Pip4k2a	2.23936	4.67726	no
	Golgi apparatus protein 1	Glg1	2.21741	4.67726	no
	Olfactomedin-like 1	Olfml1	2.18493	4.67726	no
	ADP-ribosylation factor 6	Arf6	2.17553	4.67726	no
	MAGUK p55 subfamily member 2	Mpp2	2.1729	4.67726	no
	Disks large homolog 4	Dlg4	2.16467	4.67726	no
	Immunity-related GTPase family M protein 1	Irgm1	2.12111	4.67726	no
	Neuropilin-1	Nrp1	2.08663	4.67726	no
	Neuronal cell adhesion molecule	Nrcam	2.085	4.67726	no
	STT3A, catalytic subunit of the oligosaccharyltransferase complex	Stt3a	2.04254	4.67726	no
	START domain-containing protein 10	Stard10	2.0336	4.67726	no
	Beta-soluble NSF attachment protein	Napb	2.01596	4.67726	no
	Carboxypeptidase Q	Cpq	2.00984	4.67726	no
	cGMP-dependent protein kinase 1	Prkg1	2.00176	4.67726	no
	Splicing factor, proline- and glutamine-rich	Sfpq	1.98105	4.67726	no
	B17.2L (Mimitin)	Ndufaf2	1.97501	4.67726	no
	28S ribosomal protein S30, mitochondrial	Mrps30	1.91741	4.67726	no
	Enoyl-CoA hydratase domain-containing protein 2, mitochondrial	Echdc2	1.82342	4.67726	no
	3-ketoacyl-CoA thiolase A, peroxisomal	Acaa1a	1.7871	4.67726	no
	Ganglioside GM2 activator	Gm2a	1.7656	4.67726	no
	Cluster of AP-3 complex subunit mu-1	Ap3m1	1.7463	4.67726	no
	Ester hydrolase C11orf54 homolog	Fth1	1.73827	4.67726	no
	Coactosin-like protein	Cotl1	1.7059	4.67726	no
	c-Myc-binding protein	Mycbp	1.67938	4.67726	no
	Protein Niban 2	Niban2	1.66408	4.67726	no
	Phosphatidylinositol-binding clathrin assembly protein Fragment	Picalm	1.62987	4.67726	no
	Vesicle-associated membrane protein-associated protein A	Vapa	1.61558	4.67726	no
	CDK5 regulatory subunit-associated protein 3	Cdk5rap3	1.54822	4.67726	no
	Echinoderm microtubule-associated protein-like 2	Eml2	1.51842	4.67726	no
	Probable aminopeptidase NPEPL1	Npepl1	1.5062	4.67726	no
	CCA tRNA nucleotidyltransferase 1, mitochondrial	Trnt1	1.5018	4.67726	no
	Sepiapterin reductase	Spr	1.48694	4.67726	no
	Histone-binding protein RBBP4	Rbbp4	1.46558	4.67726	no
	Polypyrimidine tract-binding protein 1	Ptbp1	1.43979	4.67726	no
	Neurochondrin	Ncdn	1.42095	4.67726	no
	DnaJ homolog subfamily A member 3, mitochondrial	Dnaja3	1.40353	4.67726	no
	Neutral alpha-glucosidase C	Ganc	1.38619	4.67726	no
	ATP-binding cassette sub-family G member 2	Abcg2	1.36965	4.67726	no
	Peptidyl-prolyl cis-trans isomerase FKBP8	Fkbp8	1.36576	4.67726	no
	Glyoxalase domain-containing protein 4	Glod4	1.36459	4.67726	no
	Fumarylacetoacetate hydrolase domain-containing 2A	Fahd2a	1.34525	4.67726	no
	Dual specificity protein phosphatase 3	Dusp3	1.33375	4.67726	no
	Cbx3 protein	Cbx3	1.31424	4.67726	no
	ER membrane protein complex subunit 8	Emc8	1.2625	4.67726	no
	Cluster of Ras-related protein Ral-A	Rala	1.21898	4.67726	no
	Cluster of Polyadenylate-binding protein 1	Pabpc1	1.21535	4.67726	no
	Programmed cell death protein 10	Pdcd10	1.16384	4.67726	no
	Single-stranded DNA-binding protein, mitochondrial	Ssbp1	1.11864	4.67726	no
	Transport and Golgi organization protein 1 homolog	Mia3	1.10016	4.67726	no
	Peptidyl-prolyl cis-trans isomerase D	Ppid	1.08352	4.67726	no
	Nuclear migration protein nudC	Nudc	1.06912	4.67726	no
	Cluster of Dystrobrevin	Dtna	1.06166	4.67726	no
	ER membrane protein complex subunit 1	Emc1	1.02936	4.67726	no
	Ras GTPase-activating protein-binding protein 1	G3bp1	1.88865	4.67475	no
	Zinc transporter 1	Slc30a1	1.85545	4.67269	no
	Cytochrome P450 2F2	Cyp2f2	1.63538	4.65815	no
	Cluster of Myosin light polypeptide 6	Myl6	1.20596	4.65638	no
	GTP:AMP phosphotransferase AK3, mitochondrial	Ak3	1.07706	4.64063	no
	V-type proton ATPase subunit a	Atp6v0a1	2.36951	4.61557	no
	Ras GTPase-activating-like protein IQGAP2	Iqgap2	1.87645	4.60768	no
	Rabankyrin-5	Ankfy1	1.64693	4.602	no
	Integrin alpha-1	Itga1	1.48391	4.5783	Itga1
	Glycerol kinase	Gk	2.5238	4.57106	no
	Nuclear distribution protein nudE homolog 1	Nde1	1.45653	4.569	no
	Fc receptor, IgG, low affinity IIb	Fcgr2b	2.31607	4.56637	no
	Platelet-derived growth factor receptor beta	Pdgfrb	1.76752	4.562	Pdgfrb
	Cyclin-dependent kinase inhibitor 1B	Cdkn1b	1.64984	4.55889	no
	Serum paraoxonase lactonase 3	Pon3	1.99163	4.5333	no
	V-type proton ATPase subunit F	Atp6v1f	2.52695	4.5318	no
	Abl interactor 1	Abi1	1.79633	4.51983	no
	Neurolysin, mitochondrial	Nln	1.6653	4.47348	no
	Amyloid-beta A4 protein	App	1.611	4.46151	no
	Immunoglobulin superfamily member 8	Igsf8	2.07825	4.46125	no
	A-kinase anchor protein 5	Akap5	3.05507	4.45438	no
	Alpha-N-acetylgalactosaminidase	Naga	2.23429	4.44845	no
	Synaptobrevin-2	Vamp2	2.29552	4.4413	no
	CD2-associated protein	Cd2ap	1.92481	4.43453	no
	Dephospho-CoA kinase domain-containing protein	Dcakd	2.42397	4.43355	no
	Pyridoxal kinase	Pdxk	2.90753	4.41694	no
	V-type proton ATPase subunit E 1	Atp6v1e1	1.21317	4.41617	no
	Radixin	Rdx	1.15484	4.39279	Rdx
	E3 ubiquitin ISG15 ligase TRIM25	Trim25	1.6165	4.35711	no
	EGF domain-specific O-linked N-acetylglucosamine transferase	Eogt	1.44	4.35303	no
	Matrix-remodeling-associated protein 7	Mxra7	2.39542	4.35172	Mxra7
